# Supplementary material for: A xenograft and cell line model of SDH-deficient pheochromocytoma derived from Sdhb+/− rats
Source: Endocr Relat Cancer. 2020 Apr 3;27(6):337–54. doi: 10.1530/ERC-19-0474 (PMC7219221; doi:10.1530/ERC-19-0474)
Supplement: Supplementary Table 2. WGS QC Statistics. [file supplementary_table_2.xlsx]

## Sheet: Sample QC stats
Supplementary Table S2. WGS QC Statistics
Sample Name	Reads	Aln	Aln	RiP	Dup	Cov	Mean IS	Error rate	M Non-Primary	M Reads Mapped	% Mapped	% Proper Pairs	% MapQ 0 Reads	M Total seqs	Vars	Hom	Het	SNP	Indel	Ts/Tv	MNP	Vars	Hom	Het	SNP	Indel	Ts/Tv	MNP	% Dups	% GC	Length	% Failed	M Seqs
RS0-NormalKidney-FFPE	924.4 M	912.0 M	0.987	0	0.148	48	372	0.0074	9.9	912	0.987	0.941	0.101	924.4								8241069	3046543	2635227	5689418	2551651	1.73	0	0.051	0.41	148 bp	0.09	10.1
RS0-cellline	871.6 M	866.7 M	0.994	0	0.071	45	424	0.0072	6.4	866.7	0.994	0.954	0.103	871.6	7840	214	5275	5489	2351	1.52	0								0.053	0.41	148 bp	0.09	10.1
RS1-2-cellline	844.0 M	839.2 M	0.994	0	0.069	44	431	0.007	6.7	839.2	0.994	0.954	0.1	844	8346	116	5802	5918	2428	1.56	0								0.052	0.42	148 bp	0.09	10
RS1-2-NormalKidney-FFPE	827.2 M	815.9 M	0.986	0	0.144	43	349	0.0078	10.4	815.9	0.986	0.944	0.101	827.2								8160761	3004095	2632365	5643577	2517184	1.73	0	0.049	0.41	148 bp	0.09	10.1
