# Supplementary material for: A xenograft and cell line model of SDH-deficient pheochromocytoma derived from Sdhb+/− rats
Source: Endocr Relat Cancer. 2020 Apr 3;27(6):337–54. doi: 10.1530/ERC-19-0474 (PMC7219221; doi:10.1530/ERC-19-0474)
Supplement: Supplementary Table 4. Variant effect predictions. [file supplementary_table_4.xlsx]

## Sheet: VEP
Supplementary Table 4 - Variant effect predictions
Cell line	Uploaded_variation	Location	Allele	Gene	Feature	Feature type	Consequence	cDNA position	CDS position	Protein position	Amino acids	Codons	Existing variation	Extra	Gene name	AF	Passes manual inspection	On CG census list	Human homolog
RS0	1_745208_G/A	1:745208	A	ENSRNOG00000050370	ENSRNOT00000073546	Transcript	missense_variant	1934	1934	645	A/V	gCc/gTc	-	IMPACT=MODERATE;STRAND=-1	Vom2r6	0.596154	Yes
RS0	1_21570972_C/T	1:21570972	T	ENSRNOG00000013422	ENSRNOT00000032424	Transcript	missense_variant	792	712	238	G/R	Gga/Aga	-	IMPACT=MODERATE;STRAND=-1	Med23	0.395349	Yes
RS0	1_65113314_T/C	1:65113314	C	ENSRNOG00000055298	ENSRNOT00000086274	Transcript	missense_variant	976	976	326	S/P	Tct/Cct	-	IMPACT=MODERATE;STRAND=1	Vom2r80	0.21875	Yes
RS0	1_99657238_C/T	1:99657238	T	ENSRNOG00000022353	ENSRNOT00000039531	Transcript	missense_variant	388	206	69	P/L	cCc/cTc	-	IMPACT=MODERATE;STRAND=1	Klk13	0.490196	Yes
RS0	1_182119726_G/A	1:182119726	A	ENSRNOG00000039241	ENSRNOT00000060098	Transcript	missense_variant	1480	1480	494	H/Y	Cat/Tat	-	IMPACT=MODERATE;STRAND=-1	Ythdc2	0.212121	Yes
RS0	1_198775365_C/T	1:198775365	T	ENSRNOG00000017980	ENSRNOT00000024404	Transcript	missense_variant	3131	2912	971	P/L	cCg/cTg	-	IMPACT=MODERATE;STRAND=1	Itgal	0.390244	Yes
RS0	1_260826165_G/T	1:260826165	T	ENSRNOG00000042679	ENSRNOT00000076073	Transcript	missense_variant	2049	1520	507	C/F	tGc/tTc	-	IMPACT=MODERATE;STRAND=1	AABR07006860.1	0.244444	Yes
RS0	10_20859924_C/A	10:20859924	A	ENSRNOG00000027341	ENSRNOT00000011922	Transcript	missense_variant	6790	6725	2242	G/V	gGa/gTa	-	IMPACT=MODERATE;STRAND=-1	Tenm2	0.583333	Yes
RS0	11_88376744_C/T	11:88376744	T	ENSRNOG00000052348	ENSRNOT00000081776	Transcript	missense_variant	402	278	93	T/I	aCa/aTa	-	IMPACT=MODERATE;STRAND=1	Vpreb1	0.1875	Yes
RS0	12_21683954_T/G	12:21683954	G	ENSRNOG00000033017	ENSRNOT00000039797	Transcript	missense_variant	730	563	188	V/G	gTg/gGg	-	IMPACT=MODERATE;STRAND=1	LOC100910669	0.170213	Yes
RS0	12_39369894_G/T	12:39369894	T	ENSRNOG00000001296	ENSRNOT00000079201	Transcript	missense_variant,splice_region_variant	816	736	246	L/M	Ctg/Atg	-	IMPACT=MODERATE;STRAND=-1	P2rx7	0.5	Yes
RS0	15_34623325_T/A	15:34623325	A	ENSRNOG00000049096	ENSRNOT00000073555	Transcript	missense_variant	318	265	89	I/F	Atc/Ttc	-	IMPACT=MODERATE;STRAND=-1	Mcpt8l2	0.16	Yes
RS0	15_34795464_C/A	15:34795464	A	ENSRNOG00000024785	ENSRNOT00000041631	Transcript	missense_variant	552	552	184	F/L	ttC/ttA	-	IMPACT=MODERATE;STRAND=1	Mcpt4	0.153061	Yes
RS0	17_23177936_A/G	17:23177936	G	ENSRNOG00000014548	ENSRNOT00000067374	Transcript	stop_lost	2605	2502	834	*/W	tgA/tgG	-	IMPACT=HIGH;STRAND=1	Nedd9	0.227273	Yes
RS0	20_29889376_T/A	20:29889376	A	ENSRNOG00000033087	ENSRNOT00000048029	Transcript	missense_variant	3524	3524	1175	Q/L	cAg/cTg	-	IMPACT=MODERATE;STRAND=-1	Cdh23	0.4	Yes
RS0	3_2513313_C/-	3:2513313	-	ENSRNOG00000046756	ENSRNOT00000074026	Transcript	frameshift_variant	286	286	96	P/X	Ccc/cc	-	IMPACT=HIGH;STRAND=1	AABR07051241.1	0.2	Yes
RS0	3_78010241_G/-	3:78010241	-	ENSRNOG00000045702	ENSRNOT00000042640	Transcript	frameshift_variant	744	744	248	L/X	ttG/tt	-	IMPACT=HIGH;STRAND=1	Olr686	0.42	Yes
RS0	3_78010242_T/A	3:78010242	A	ENSRNOG00000045702	ENSRNOT00000042640	Transcript	missense_variant	745	745	249	F/I	Ttt/Att	-	IMPACT=MODERATE;STRAND=1	Olr686	0.3	Yes
RS0	5_48085243_C/T	5:48085243	T	ENSRNOG00000007110	ENSRNOT00000065912	Transcript	missense_variant	499	208	70	V/I	Gta/Ata	-	IMPACT=MODERATE;STRAND=-1	Ankrd6	0.202899	Yes
RS0	5_99104689_A/-	5:99104689	-	ENSRNOG00000047341	ENSRNOT00000075600	Transcript	frameshift_variant	1056	1056	352	I/X	atA/at	-	IMPACT=HIGH;STRAND=1	AABR07048992.2	0.38	Yes
RS0	5_99177743_G/T	5:99177743	T	ENSRNOG00000037039	ENSRNOT00000033718	Transcript	missense_variant	338	338	113	R/M	aGg/aTg	-	IMPACT=MODERATE;STRAND=1	RGD1306186	0.833333	Yes
RS0	6_21231699_C/T	6:21231699	T	ENSRNOG00000033090	ENSRNOT00000047674	Transcript	missense_variant	4859	4525	1509	E/K	Gaa/Aaa	-	IMPACT=MODERATE;STRAND=-1	Ltbp1	0.178571	Yes
RS0	6_137352213_A/G	6:137352213	G	ENSRNOG00000028545	ENSRNOT00000039631	Transcript	missense_variant	1037	842	281	V/A	gTg/gCg	-	IMPACT=MODERATE;STRAND=-1	AC141959.1	0.777778	Yes
RS0	7_13730395_A/T	7:13730395	T	ENSRNOG00000007509	ENSRNOT00000009931	Transcript	missense_variant	1544	1544	515	V/D	gTc/gAc	-	IMPACT=MODERATE;STRAND=-1	Slc1a6	0.230769	Yes
RS0	7_63928314_G/C	7:63928314	C	ENSRNOG00000028782	ENSRNOT00000043581	Transcript	missense_variant	417	397	133	V/L	Gtt/Ctt	-	IMPACT=MODERATE;STRAND=1	RGD1565498	0.508772	Yes
RS0	7_125966837_A/G	7:125966837	G	ENSRNOG00000032570	ENSRNOT00000044883	Transcript	missense_variant	3696	3646	1216	S/P	Tcc/Ccc	-	IMPACT=MODERATE;STRAND=-1	Smc1b	0.166667	Yes
RS0	8_899746_C/T	8:899746	T	ENSRNOG00000029876	ENSRNOT00000046058	Transcript	missense_variant	2552	2132	711	S/L	tCg/tTg	-	IMPACT=MODERATE;STRAND=1	Gucy1a2	0.708333	Yes
RS0	8_4323846_C/T	8:4323846	T	ENSRNOG00000051195	ENSRNOT00000044015	Transcript	missense_variant	1240	1240	414	L/F	Ctt/Ttt	-	IMPACT=MODERATE;STRAND=1	Vom2r22	0.357143	Yes
RS0	9_15622100_C/G	9:15622100	G	ENSRNOG00000015623	ENSRNOT00000020950	Transcript	missense_variant	660	566	189	G/A	gGc/gCc	-	IMPACT=MODERATE;STRAND=-1	Guca1b	0.542373	Yes
RS0	X_99892243_T/C	X:99892243	C	ENSRNOG00000057826	ENSRNOT00000082451	Transcript	missense_variant	491	491	164	I/T	aTt/aCt	-	IMPACT=MODERATE;STRAND=1	AABR07040412.1	0.125	Yes
RS1/2	1_54853303_A/G	1:54853303	G	ENSRNOG00000052093	ENSRNOT00000072895	Transcript	missense_variant	1051	854	285	L/P	cTt/cCt	-	IMPACT=MODERATE;STRAND=-1	Smok2a	0.476744	Yes
RS1/3	1_101413472_G/A	1:101413472	A	ENSRNOG00000047040	ENSRNOT00000042039	Transcript	missense_variant	2070	247	83	A/T	Gcc/Acc	-	IMPACT=MODERATE;STRAND=1	Lhb	0.16129	Yes
RS1/4	1_213169654_T/A	1:213169654	A	ENSRNOG00000052972	ENSRNOT00000089511	Transcript	missense_variant	171	171	57	S/R	agT/agA	-	IMPACT=MODERATE;STRAND=1	Olr305	0.575	Yes
RS1/5	1_224964877_A/C	1:224964877	C	ENSRNOG00000019069	ENSRNOT00000026033	Transcript	missense_variant	1069	983	328	D/A	gAc/gCc	-	IMPACT=MODERATE;STRAND=1	Nxf1	0.222222	Yes
RS1/6	1_264580394_G/C	1:264580394	C	ENSRNOG00000014253	ENSRNOT00000050076	Transcript	missense_variant	1075	1043	348	G/A	gGc/gCc	-	IMPACT=MODERATE;STRAND=1	Pax2	0.314286	Yes
RS1/7	10_12235929_T/-	10:12235929	-	ENSRNOG00000047511	ENSRNOT00000049390	Transcript	frameshift_variant	179	179	60	Y/X	tAc/tc	-	IMPACT=HIGH;STRAND=-1	Olr1381	0.13	Yes
RS1/8	10_44528342_A/G	10:44528342	G	ENSRNOG00000031246	ENSRNOT00000042880	Transcript	missense_variant	875	875	292	N/S	aAc/aGc	-	IMPACT=MODERATE;STRAND=1	Olr1442	0.534884	Yes
RS1/9	10_89236567_C/T	10:89236567	T	ENSRNOG00000053448	ENSRNOT00000077603	Transcript	missense_variant,NMD_transcript_variant	310	112	38	P/S	Ccc/Tcc	-	IMPACT=MODERATE;STRAND=1	AC123346.1	0.333333	Yes
RS1/10	10_110306527_C/A	10:110306527	A	ENSRNOG00000036671	ENSRNOT00000054927	Transcript	missense_variant	1537	839	280	G/V	gGa/gTa	-	IMPACT=MODERATE;STRAND=-1	Tex19.2	0.347826	Yes
RS1/11	12_1049780_A/C	12:1049780	C	ENSRNOG00000001090	ENSRNOT00000001446	Transcript	missense_variant	1085	968	323	L/R	cTt/cGt	-	IMPACT=MODERATE;STRAND=-1	Stard13	0.186047	Yes
RS1/12	12_17183229_G/C	12:17183229	C	ENSRNOG00000001284	ENSRNOT00000001730	Transcript	missense_variant	1317	818	273	S/C	tCc/tGc	-	IMPACT=MODERATE;STRAND=-1	Uncx	0.375	Yes
RS1/13	12_22394350_G/A	12:22394350	A	ENSRNOG00000045952	ENSRNOT00000072208	Transcript	missense_variant	3025	2858	953	T/I	aCt/aTt	-	IMPACT=MODERATE;STRAND=-1	Ephb4	0.133333	Yes
RS1/14	13_7358693_G/A	13:7358693	A	ENSRNOG00000043185	ENSRNOT00000067198	Transcript	missense_variant	2267	2267	756	R/H	cGt/cAt	-	IMPACT=MODERATE;STRAND=1	Cntnap5c	0.54	Yes
RS1/15	13_47142005_C/T	13:47142005	T	ENSRNOG00000003927	ENSRNOT00000005284	Transcript	missense_variant	1530	700	234	G/R	Gga/Aga	-	IMPACT=MODERATE;STRAND=-1	Cd55	0.633333	Yes
RS1/16	14_80200271_G/T	14:80200271	T	ENSRNOG00000007993	ENSRNOT00000010784	Transcript	missense_variant	567	51	17	M/I	atG/atT	-	IMPACT=MODERATE;STRAND=1	Sh3tc1	0.136364	Yes
RS1/17	18_36467333_G/T	18:36467333	T	ENSRNOG00000018780	ENSRNOT00000025408	Transcript	missense_variant	1802	1668	556	K/N	aaG/aaT	-	IMPACT=MODERATE;STRAND=1	Sh3rf2	0.142857	Yes
RS1/18	2_44833541_TGAGGTATGCCAGAGTCTATT/-	2:44833541-44833561	-	ENSRNOG00000010369	ENSRNOT00000013854	Transcript	inframe_deletion,splice_region_variant	4019-4039	3821-3841	1274-1281	VRYARVYL/V	gTGAGGTATGCCAGAGTCTATTtg/gtg	-	IMPACT=MODERATE;STRAND=1	Dhx29	0.68	Yes
RS1/19	2_72535938_T/C	2:72535938	C	ENSRNOG00000026392	ENSRNOT00000034044	Transcript	missense_variant	2689	2303	768	L/P	cTa/cCa	-	IMPACT=MODERATE;STRAND=1	Cdh12	0.461538	Yes
RS1/20	20_3232315_A/G	20:3232315	G	ENSRNOG00000045924	ENSRNOT00000070903	Transcript	missense_variant	390	359	120	Q/R	cAg/cGg	-	IMPACT=MODERATE;STRAND=1	RT1-T24-3	0.325	Yes
RS1/21	20_14586582_-/A	20:14586581-14586582	A	ENSRNOG00000001315	ENSRNOT00000041165	Transcript	frameshift_variant,stop_retained_variant	515-516	463-464	155	*	taa/tAaa	-	IMPACT=HIGH;STRAND=1	Rsph14	0.66	Yes
RS1/22	3_75733798_G/A	3:75733798	A	ENSRNOG00000021658	ENSRNOT00000033519	Transcript	missense_variant	173	173	58	P/L	cCt/cTt	-	IMPACT=MODERATE;STRAND=-1	Olr577	0.375	Yes
RS1/23	5_36007168_C/T	5:36007168	T	ENSRNOG00000008782	ENSRNOT00000061139	Transcript	missense_variant	1053	946	316	P/S	Ccc/Tcc	-	IMPACT=MODERATE;STRAND=1	Pnisr	0.235294	Yes
RS1/24	5_133834683_C/T	5:133834683	T	ENSRNOG00000057760	ENSRNOT00000081075	Transcript	missense_variant	1126	682	228	L/F	Ctt/Ttt	-	IMPACT=MODERATE;STRAND=1	Stil	0.255814	Yes	Yes	STIL
RS1/25	6_86160681_A/G	6:86160681	G	ENSRNOG00000050408	ENSRNOT00000072471	Transcript	missense_variant	653	653	218	L/P	cTa/cCa	-	IMPACT=MODERATE;STRAND=-1	AABR07064590.1	0.170732	Yes
RS1/26	6_136751699_A/-	6:136751699	-	ENSRNOG00000013661	ENSRNOT00000018278	Transcript	frameshift_variant	4066	3909	1303	G/X	ggA/gg	-	IMPACT=HIGH;STRAND=1	Kif26a	0.48	Yes
RS1/27	7_3426348_G/T	7:3426348	T	ENSRNOG00000048675	ENSRNOT00000045810	Transcript	missense_variant	437	437	146	G/V	gGg/gTg	-	IMPACT=MODERATE;STRAND=1	Olr875	0.189189	Yes
RS1/28	7_92627773_G/A	7:92627773	A	ENSRNOG00000024886	ENSRNOT00000037809	Transcript	missense_variant	2238	1442	481	T/I	aCt/aTt	-	IMPACT=MODERATE;STRAND=-1	Ext1	0.282051	Yes	Yes	EXT1
RS1/29	7_94532603_T/C	7:94532603	C	ENSRNOG00000004089	ENSRNOT00000005561	Transcript	missense_variant	814	814	272	T/A	Aca/Gca	-	IMPACT=MODERATE;STRAND=-1	Enpp2	0.387755	Yes
RS1/30	7_96440446_AAGACG/-	7:96440446-96440451	-	ENSRNOG00000004854	ENSRNOT00000006517	Transcript	inframe_deletion	1769-1774	1262-1267	421-423	SSF/F	tCGTCTTtc/ttc	-	IMPACT=MODERATE;STRAND=-1	Has2	0.35	Yes
RS1/31	8_14253852_T/C	8:14253852	C	ENSRNOG00000011455	ENSRNOT00000015383	Transcript	missense_variant	308	283	95	F/L	Ttt/Ctt	-	IMPACT=MODERATE;STRAND=1	Slc36a4	0.173913	Yes
RS1/32	8_21164856_C/A	8:21164856	A	ENSRNOG00000039892	ENSRNOT00000061271	Transcript	missense_variant	859	817	273	P/T	Ccc/Acc	-	IMPACT=MODERATE;STRAND=1	Olr1185	0.482759	Yes
RS1/33	9_81414866_C/T	9:81414866	T	ENSRNOG00000032991	ENSRNOT00000046019	Transcript	missense_variant	1527	1136	379	A/V	gCt/gTt	-	IMPACT=MODERATE;STRAND=1	Rufy4	0.137255	Yes
RS1/34	MT_14235_G/A	MT:14235	A	ENSRNOG00000031766	ENSRNOT00000042098	Transcript	missense_variant	100	100	34	G/S	Ggt/Agt	-	IMPACT=MODERATE;STRAND=1	Mt-cyb	0.1	Yes
RS1/35	8_21164857_C/T	8:21164857	T	ENSRNOG00000039892	ENSRNOT00000061271	Transcript	missense_variant	860	818	273	P/L	cCc/cTc	-	IMPACT=MODERATE;STRAND=1	Olr1185	0.482759	Yes
RS1/36	1_62967584_G/A	1:62967584	A	ENSRNOG00000047616	ENSRNOT00000075013	Transcript	missense_variant	1157	1157	386	R/K	aGg/aAg	-	IMPACT=MODERATE;STRAND=1	AABR07001967.1	0.15	Yes
