# Supplementary material for: A xenograft and cell line model of SDH-deficient pheochromocytoma derived from Sdhb+/− rats
Source: Endocr Relat Cancer. 2020 Apr 3;27(6):337–54. doi: 10.1530/ERC-19-0474 (PMC7219221; doi:10.1530/ERC-19-0474)
Supplement: Supplementary Table 5. Structural variants. [file supplementary_table_5.xlsx]

## Sheet: SV_events
Supplementary Table 5 - Structural variants
										strand
Cell line	chrom1	start1	end1	chrom 1.1	start2	end2	name	grids_id	score	1	2	svtype	svlen	Cancer gene
RS0	chr2	88400359	88400365	chr2	88744096	88744102	Lrrcc1	RS0	2073.62	-	+	DUP	343736	No
RS0	chr2	88744096	88744102	chr2	88400359	88400365		RS0	2073.62	+	-	DUP	343736	No
RS0	chr5	81941359	81941363	chr5	81956938	81956942	Astn2	RS0	1368.22	+	-	DEL	-15578	No
RS0	chr5	81956938	81956942	chr5	81941359	81941363	Astn2	RS0	1368.22	-	+	DEL	-15578	No
RS0	chr5	90613121	90613123	chr5	90613861	90613863		RS0	2042.27	+	+	INV	740	No
RS0	chr5	90613861	90613863	chr5	90613121	90613123		RS0	2042.27	+	+	INV	740	No
RS0	chr5	107827646	107827651	chr5	107935852	107935857	Cdkn2a	RS0	1361.47	+	-	DEL	-108205	Yes
RS0	chr5	107935852	107935857	chr5	107827646	107827651		RS0	1361.47	-	+	DEL	-108205	No
RS0	chr7	115935991	115935992	chr7	115949322	115949323		RS0	545.51	+	-	DEL	-13330	No
RS0	chr7	115949322	115949323	chr7	115935991	115935992		RS0	545.51	-	+	DEL	-13330	No
RS0	chr7	121605660	121605664	chr13	105693849	105693853	Cacna1i	RS0	1232.02	-	+	ITX	NA	No
RS0	chr8	61080190	61080193	chr8	61096947	61096950	Hmg20a	RS0	1614.89	-	+	DUP	16756	No
RS0	chr8	61080191	61080192	chr8	61096971	61096972	Hmg20a	RS0	1739.65	+	-	DEL	-16776	No
RS0	chr8	61081383	61081386	chr8	61332420	61332423	Hmg20a	RS0	1651.75	+	-	DEL	-251036	No
RS0	chr8	61096947	61096950	chr8	61080190	61080193	Hmg20a	RS0	1614.89	+	-	DUP	16756	No
RS0	chr8	61096971	61096972	chr8	61080191	61080192	Hmg20a	RS0	1739.65	-	+	DEL	-16776	No
RS0	chr8	61332420	61332423	chr8	61081383	61081386		RS0	1651.75	-	+	DEL	-251036	No
RS0	chr9	17654965	17654967	chr9	17654999	17655001		RS0	2921.57	+	-	DEL	-33	No
RS0	chr9	17654999	17655001	chr9	17654965	17654967		RS0	2921.57	-	+	DEL	-33	No
RS0	chr9	91676121	91676127	chr9	91677361	91677367	Pid1	RS0	1187.69	-	-	INV	1244	No
RS0	chr9	91677361	91677367	chr9	91676121	91676127	Pid1	RS0	1187.69	-	-	INV	1244	No
RS0	chr9	92302588	92302589	chr9	92314312	92314313		RS0	1121.05	+	-	DEL	-11664	No
RS0	chr9	92314312	92314313	chr9	92302588	92302589	Trip12	RS0	1140.12	-	+	DEL	-11664	No
RS0	chr9	92314927	92314929	chr9	92321059	92321061	Trip12	RS0	1459.59	+	-	DEL	-6131	No
RS0	chr9	92321059	92321061	chr9	92314927	92314929	Trip12	RS0	1459.59	-	+	DEL	-6131	No
RS0	chr9	92321090	92321091	chr9	92322105	92322106	Trip12	RS0	1869.09	+	+	INV	1047	No
RS0	chr9	92322105	92322106	chr9	92321090	92321091	Trip12	RS0	1869.09	+	+	INV	1047	No
RS0	chr10	108248049	108248053	chr10	108301855	108301859		RS0	1103.94	+	-	DEL	-53805	No
RS0	chr10	108301855	108301859	chr10	108248049	108248053	Tbc1d16	RS0	1103.94	-	+	DEL	-53805	No
RS0	chr11	31046351	31046355	chr11	31046445	31046449	Eva1c	RS0	1270.22	+	-	DEL	-93	No
RS0	chr11	31046445	31046449	chr11	31046351	31046355	Eva1c	RS0	1270.22	-	+	DEL	-93	No
RS0	chr12	24342478	24342479	chr12	24342479	24342480	Nsun5	RS0	550.43	+	-	INS	49	No
RS0	chr12	24342479	24342480	chr12	24342478	24342479	Nsun5	RS0	605.41	-	+	INS	49	No
RS0	chr12	48895288	48895296	chr12	48895323	48895331		RS0	1041.01	+	-	DEL	-34	No
RS0	chr12	48895323	48895331	chr12	48895288	48895296		RS0	1041.01	-	+	DEL	-34	No
RS0	chr13	105693849	105693853	chr7	121605660	121605664	Gpatch2	RS0	1232.02	+	-	ITX	NA	No
RS0	chr16	83860020	83860024	chr16	83872585	83872589	AABR07026565.2	RS0	2874.18	+	-	DEL	-12564	No
RS0	chr16	83872585	83872589	chr16	83860020	83860024		RS0	2874.18	-	+	DEL	-12564	No
RS0	chr17	39869701	39869706	chr17	39870111	39870116		RS0	536.94	+	-	DEL	-409	No
RS0	chr17	39870111	39870116	chr17	39869701	39869706		RS0	536.94	-	+	DEL	-409	No
RS0	chr17	55473509	55473515	chr17	55473559	55473565		RS0	623.68	+	-	DEL	-49	No
RS0	chr17	55473559	55473565	chr17	55473509	55473515		RS0	623.68	-	+	DEL	-49	No
RS0	chr18	68398832	68398833	chr18	68399827	68399828		RS0	571.08	+	-	DEL	-682	No
RS0	chr18	68399827	68399828	chr18	68398832	68398833		RS0	571.08	-	+	DEL	-682	No
RS0	chr20	453842	453844	chr20	455164	455166	Olr1675	RS0	770.26	+	-	DEL	-1321	No
RS0	chr20	455164	455166	chr20	453842	453844	Olr1675	RS0	770.26	-	+	DEL	-1321	No
RS0	chr20	28312217	28312223	chr20	28312343	28312349		RS0	821.45	+	-	DEL	-125	No
RS0	chr20	28312343	28312349	chr20	28312217	28312223		RS0	821.45	-	+	DEL	-125	No
RS1/2	chr10	105282712	105282714	chr19	17591058	17591060	AABR07030823.1	RS1	550.98	-	-	ITX	NA	No
RS1/2	chr5	151966604	151966605	chr5	28376639	28376640	Arid1a	RS1	1760.82	-	+	DEL	-123589959	Yes
RS1/2	chr5	81464136	81464137	chr5	65307495	65307496	Astn2	RS1	1789	+	+	INV	16156640	No
RS1/2	chr5	81464544	81464546	chr5	83959249	83959251	Astn2	RS1	1827.65	-	-	INV	2494705	No
RS1/2	chr5	61495936	61495940	chr5	82386752	82386756	Ccdc180	RS1	1916.41	-	+	DUP	20890815	No
RS1/2	chr10	96788100	96788103	chr10	98666536	98666539	Cep112	RS1	2939.6	-	-	INV	1878433	No
RS1/2	chr10	96793814	96793819	chr10	96799540	96799545	Cep112	RS1	4744.1	-	+	DUP	5725	No
RS1/2	chr10	96794570	96794574	chr10	98664873	98664877	Cep112	RS1	4100.97	+	-	DEL	-1870302	No
RS1/2	chr10	96799540	96799545	chr10	96793814	96793819	Cep112	RS1	4744.1	+	-	DUP	5725	No
RS1/2	chr10	96828899	96828906	chr10	98661740	98661747	Cep112	RS1	3153.93	+	-	DEL	-1832840	No
RS1/2	chr5	146587112	146587114	chr5	89372099	89372101	Csmd2	RS1	1412.81	+	-	DUP	57215012	No
RS1/2	chr5	146587651	146587652	chr5	44831674	44831675	Csmd2	RS1	1947.81	-	-	INV	101755976	No
RS1/2	chr5	155089437	155089443	chr5	43390263	43390269	Ephb2	RS1	1738.04	-	+	DEL	-111699173	No
RS1/2	chr15	56763020	56763021	chr15	56763120	56763121	Esd	RS1	1167.89	+	-	DEL	-99	No
RS1/2	chr15	56763120	56763121	chr15	56763020	56763021	Esd	RS1	1167.89	-	+	DEL	-99	No
RS1/2	chr5	150808473	150808475	chr6	46676172	46676174	Eya3	RS1	674.91	+	-	ITX	NA	No
RS1/2	chr1	81943754	81943757	chr1	81951233	81951236	Grik5	RS1	1393.53	+	-	DEL	-7478	No
RS1/2	chr3	95981007	95981008	chr5	162300610	162300611	Immp1l	RS1	601.22	+	+	ITX	NA	No
RS1/2	chr5	77897570	77897571	chr5	40330679	40330680	LOC298111,AABR07048474.1	RS1	2332.13	+	+	INV	37566890	No
RS1/2	chr5	77898462	77898463	chr5	111738667	111738668	LOC298111,AABR07048474.1	RS1	1266.38	-	-	INV	33840204	No
RS1/2	chr5	164344857	164344858	chr5	62819526	62819527	LOC500584	RS1	944.05	+	+	INV	101525330	No
RS1/2	chr5	164345703	164345704	chr5	149901904	149901905	LOC500584	RS1	2653.86	-	+	DEL	-14443798	No
RS1/2	chr5	100539355	100539357	chr5	161976203	161976205	Nfib	RS1	860.54	+	-	DEL	-61436847	Yes
RS1/2	chr5	100539696	100539699	chr5	162301444	162301447	Nfib	RS1	1898.96	-	-	INV	61761749	Yes
RS1/2	chr5	157357745	157357747	chr5	153296878	153296880	Otud3	RS1	1535.69	+	-	DUP	4060866	No
RS1/2	chr5	161976203	161976205	chr5	100539355	100539357	Pdpn	RS1	860.54	-	+	DEL	-61436847	No
RS1/2	chr5	168092015	168092017	chr5	35175638	35175640	Per3	RS1	1884.88	+	-	DUP	132916376	No
RS1/2	chr5	168092598	168092602	chr5	140910554	140910558	Per3	RS1	1508.49	-	+	DEL	-27182043	No
RS1/2	chr5	157177699	157177703	chr5	157177796	157177800	Pla2g2c	RS1	1118.15	+	-	DEL	-96	No
RS1/2	chr5	157177796	157177800	chr5	157177699	157177703	Pla2g2c	RS1	1118.15	-	+	DEL	-96	No
RS1/2	chr5	101588266	101588269	chr5	169199344	169199347	Psip1	RS1	2714.69	+	+	INV	67611079	Yes
RS1/2	chr5	119933359	119933361	chr5	5771101	5771103	Raver2	RS1	1612.03	+	-	DUP	114162257	No
RS1/2	chr5	59379843	59379846	chr5	153294732	153294735	Reck	RS1	2391.77	-	+	DUP	93914888	No
RS1/2	chr8	50327956	50327958	chr8	50338877	50338879	Sik3	RS1	539.72	+	-	DEL	-10920	No
RS1/2	chr8	50338877	50338879	chr8	50327956	50327958	Sik3	RS1	539.72	-	+	DEL	-10920	No
RS1/2	chr5	105381511	105381515	chr5	138100099	138100103	Slc24a2	RS1	949.42	+	-	DEL	-32718587	No
RS1/2	chr1	3916313	3916316	chr1	3916377	3916380	Stxbp5	RS1	723.26	+	-	DEL	-63	No
RS1/2	chr1	3916377	3916380	chr1	3916313	3916316	Stxbp5	RS1	723.26	-	+	DEL	-63	No
RS1/2	chr5	169200329	169200330	chr5	116267529	116267530	Tas1r1	RS1	1805.9	-	+	DEL	-52932799	No
RS1/2	chr5	15757696	15757698	chr5	5770633	5770635	Xkr4	RS1	1489.32	-	+	DEL	-9987062	No
RS1/2	chr5	169199344	169199347	chr5	101588266	101588269	Zbtb48	RS1	2714.69	+	+	INV	67611079	No
RS1/2	chr5	60399138	60399139	chr5	49699190	49699191	Zcchc7	RS1	2327.47	+	-	DUP	10699947	No
RS1/2	chr1	81951233	81951236	chr1	81943754	81943757		RS1	1393.53	-	+	DEL	-7478	No
RS1/2	chr2	179372759	179372760	chr2	179373136	179373137		RS1	724.43	+	-	DEL	-376	No
RS1/2	chr2	179373136	179373137	chr2	179372759	179372760		RS1	724.43	-	+	DEL	-376	No
RS1/2	chr3	95749650	95749655	chr3	95750963	95750968		RS1	1559.02	+	-	DEL	-1312	No
RS1/2	chr3	95750963	95750968	chr3	95749650	95749655		RS1	1559.02	-	+	DEL	-1312	No
RS1/2	chr5	5011661	5011663	chr5	114019274	114019276		RS1	2662.67	+	+	INV	109007611	No
RS1/2	chr5	5770633	5770635	chr5	15757696	15757698		RS1	1489.32	+	-	DEL	-9987062	No
RS1/2	chr5	5771101	5771103	chr5	119933359	119933361		RS1	1625.48	-	+	DUP	114162257	No
RS1/2	chr5	26236396	26236399	chr5	153303581	153303584		RS1	1963.77	-	-	INV	127067186	No
RS1/2	chr5	28376639	28376640	chr5	151966604	151966605		RS1	1760.82	+	-	DEL	-123589959	No
RS1/2	chr5	35175638	35175640	chr5	168092015	168092017		RS1	1884.88	-	+	DUP	132916376	No
RS1/2	chr5	40328866	40328868	chr5	90695205	90695207		RS1	820.63	-	-	INV	50366339	No
RS1/2	chr5	40330679	40330680	chr5	77897570	77897571		RS1	2332.13	+	+	INV	37566890	No
RS1/2	chr5	40332104	40332106	chr5	140910875	140910877		RS1	1235.57	+	-	DEL	-100578770	No
RS1/2	chr5	43390263	43390269	chr5	155089437	155089443		RS1	1738.04	+	-	DEL	-111699173	No
RS1/2	chr5	44831674	44831675	chr5	146587651	146587652		RS1	1947.81	-	-	INV	101755976	No
RS1/2	chr5	49699190	49699191	chr5	60399138	60399139		RS1	2327.47	-	+	DUP	10699947	No
RS1/2	chr5	59486385	59486389	chr5	69182766	69182770		RS1	856.4	+	+	INV	9696377	No
RS1/2	chr5	62759121	62759122	chr5	141649384	141649385		RS1	1852.45	-	+	DUP	78890262	No
RS1/2	chr5	62819526	62819527	chr5	164344857	164344858		RS1	944.05	+	+	INV	101525330	No
RS1/2	chr5	65307495	65307496	chr5	81464136	81464137		RS1	1789	+	+	INV	16156640	No
RS1/2	chr5	65307930	65307931	chr5	153303351	153303352		RS1	1583.77	-	+	DUP	87995420	No
RS1/2	chr5	69182766	69182770	chr5	59486385	59486389		RS1	856.4	+	+	INV	9696377	No
RS1/2	chr5	70090718	70090719	chr5	70091816	70091817		RS1	1750.15	+	-	DEL	-1093	No
RS1/2	chr5	70091816	70091817	chr5	70090718	70090719		RS1	1750.15	-	+	DEL	-1093	No
RS1/2	chr5	75365799	75365804	chr5	75366007	75366012		RS1	891.39	+	-	DEL	-207	No
RS1/2	chr5	75366007	75366012	chr5	75365799	75365804		RS1	891.39	-	+	DEL	-207	No
RS1/2	chr5	80483952	80483953	chr5	80494952	80494953		RS1	1686.42	-	+	DUP	11004	No
RS1/2	chr5	80494952	80494953	chr5	80483952	80483953		RS1	1686.42	+	-	DUP	11004	No
RS1/2	chr5	82386752	82386756	chr5	61495936	61495940		RS1	1916.41	+	-	DUP	20890815	No
RS1/2	chr5	83959249	83959251	chr5	81464544	81464546		RS1	1827.65	-	-	INV	2494705	No
RS1/2	chr5	89370933	89370934	chr5	108949091	108949092		RS1	2716.75	+	-	DEL	-19578157	No
RS1/2	chr5	89372099	89372101	chr5	146587112	146587114		RS1	1412.81	-	+	DUP	57215012	No
RS1/2	chr5	90695068	90695069	chr5	111738337	111738338		RS1	1458.42	+	+	INV	21043268	No
RS1/2	chr5	90695205	90695207	chr5	40328866	40328868		RS1	820.63	-	-	INV	50366339	No
RS1/2	chr5	108949091	108949092	chr5	89370933	89370934		RS1	2716.75	-	+	DEL	-19578157	No
RS1/2	chr5	111738337	111738338	chr5	90695068	90695069		RS1	1458.42	+	+	INV	21043268	No
RS1/2	chr5	111738667	111738668	chr5	77898462	77898463		RS1	1266.38	-	-	INV	33840204	No
RS1/2	chr5	114019274	114019276	chr5	5011661	5011663		RS1	2662.67	+	+	INV	109007611	No
RS1/2	chr5	116267529	116267530	chr5	169200329	169200330		RS1	1805.9	+	-	DEL	-52932799	No
RS1/2	chr5	126123928	126123929	chr5	144026080	144026081		RS1	1461.86	-	-	INV	17902151	No
RS1/2	chr5	138100099	138100103	chr5	105381511	105381515		RS1	949.42	-	+	DEL	-32718587	No
RS1/2	chr5	140910554	140910558	chr5	168092598	168092602		RS1	1508.49	+	-	DEL	-27182043	No
RS1/2	chr5	140910875	140910877	chr5	40332104	40332106		RS1	1235.57	-	+	DEL	-100578770	No
RS1/2	chr5	141649384	141649385	chr5	62759121	62759122		RS1	1852.45	+	-	DUP	78890262	No
RS1/2	chr5	144026080	144026081	chr5	126123928	126123929		RS1	1461.86	-	-	INV	17902151	No
RS1/2	chr5	149901904	149901905	chr5	164345703	164345704		RS1	2653.86	+	-	DEL	-14443798	No
RS1/2	chr5	153294732	153294735	chr5	59379843	59379846		RS1	2391.77	+	-	DUP	93914888	No
RS1/2	chr5	153296878	153296880	chr5	157357745	157357747		RS1	1535.69	-	+	DUP	4060866	No
RS1/2	chr5	153303351	153303352	chr5	65307930	65307931		RS1	1583.77	+	-	DUP	87995420	No
RS1/2	chr5	153303581	153303584	chr5	26236396	26236399		RS1	1963.77	-	-	INV	127067186	No
RS1/2	chr5	162300610	162300611	chr3	95981007	95981008		RS1	601.22	+	+	ITX	NA	No
RS1/2	chr5	162301444	162301447	chr5	100539696	100539699		RS1	1898.96	-	-	INV	61761749	No
RS1/2	chr6	46676172	46676174	chr5	150808473	150808475		RS1	674.91	-	+	ITX	NA	No
RS1/2	chr6	115991832	115992038	chr6	118638283	118638489		RS1	655.29	+	+	INV	2646450	No
RS1/2	chr6	118638283	118638489	chr6	115991832	115992038		RS1	655.29	+	+	INV	2646450	No
RS1/2	chr7	51198338	51198339	chr7	51199009	51199010		RS1	554.98	+	+	INV	1014	No
RS1/2	chr7	51199009	51199010	chr7	51198338	51198339		RS1	554.98	+	+	INV	1014	No
RS1/2	chr10	2560755	2560756	chr17	62084698	62084699		RS1	542.29	+	-	ITX	NA	No
RS1/2	chr10	63151194	63151197	chr10	63151753	63151756		RS1	1300.42	+	-	DEL	-558	No
RS1/2	chr10	63151753	63151756	chr10	63151194	63151197		RS1	1300.42	-	+	DEL	-558	No
RS1/2	chr10	98661740	98661747	chr10	96828899	96828906		RS1	3153.93	-	+	DEL	-1832840	No
RS1/2	chr10	98663391	98663396	chr10	98666512	98666517		RS1	3197.08	+	+	INV	3124	No
RS1/2	chr10	98664873	98664877	chr10	96794570	96794574		RS1	4100.97	-	+	DEL	-1870302	No
RS1/2	chr10	98666512	98666517	chr10	98663391	98663396		RS1	3197.08	+	+	INV	3124	No
RS1/2	chr10	98666536	98666539	chr10	96788100	96788103		RS1	2939.6	-	-	INV	1878433	No
RS1/2	chr13	90443498	90443502	chr13	90445790	90445794		RS1	2090.13	+	+	INV	2288	No
RS1/2	chr13	90444842	90444845	chr13	90445987	90445990		RS1	1049.32	-	+	DUP	1144	No
RS1/2	chr13	90445790	90445794	chr13	90443498	90443502		RS1	2090.13	+	+	INV	2288	No
RS1/2	chr13	90445825	90445826	chr13	90445863	90445864		RS1	580.23	-	-	INV	46	No
RS1/2	chr13	90445863	90445864	chr13	90445825	90445826		RS1	551.47	-	-	INV	46	No
RS1/2	chr13	90445987	90445990	chr13	90444842	90444845		RS1	1049.32	+	-	DUP	1144	No
RS1/2	chr15	1790702	1790704	chr15	1790738	1790740		RS1	1829.13	+	-	DEL	-35	No
RS1/2	chr15	1790738	1790740	chr15	1790702	1790704		RS1	1829.13	-	+	DEL	-35	No
RS1/2	chr15	27413387	27413388	chr15	94216274	94216275		RS1	1213.67	+	+	INV	66802886	No
RS1/2	chr15	27413685	27413686	chr15	94216331	94216332		RS1	1916.21	-	-	INV	66802645	No
RS1/2	chr15	94216274	94216275	chr15	27413387	27413388		RS1	1213.67	+	+	INV	66802886	No
RS1/2	chr15	94216331	94216332	chr15	27413685	27413686		RS1	1916.21	-	-	INV	66802645	No
RS1/2	chr16	44588548	44588553	chr16	45487996	45488001		RS1	510.1	+	-	DEL	-899447	No
RS1/2	chr16	45487996	45488001	chr16	44588548	44588553		RS1	510.1	-	+	DEL	-899447	No
RS1/2	chr17	62084698	62084699	chr10	2560755	2560756		RS1	542.29	-	+	ITX	NA	No
RS1/2	chr19	17591058	17591060	chr10	105282712	105282714		RS1	550.98	-	-	ITX	NA	No
