# Supplementary material for: A xenograft and cell line model of SDH-deficient pheochromocytoma derived from Sdhb+/− rats
Source: Endocr Relat Cancer. 2020 Apr 3;27(6):337–54. doi: 10.1530/ERC-19-0474 (PMC7219221; doi:10.1530/ERC-19-0474)
Supplement: Supplementary Table 6. RNA sequencing data. [file supplementary_table_6.xlsx]

## Sheet: Sheet1
Supplementary Table 6 RNA sequencing data
(genes ranked from highest to lowest ratio of expression in RSO in comparison to RAM)
GeneSymbol	S1_RPKM(RAM)	S2_RPKM(RS0)	S3_RPKM(RS1/2)	S1_Count	S2_Count	S3_Count		RSO/RAM	(RS1/2)/RAM
Vom2r3	0	0	0	0	0	0		#DIV/0!	#DIV/0!
Vom2r5	0	0	0	0	0	0		#DIV/0!	#DIV/0!
Zc2hc1b	0	0	0	0	0	0		#DIV/0!	#DIV/0!
Gje1	0	0	0	0	0	0		#DIV/0!	#DIV/0!
Nmbr	0	0	0	0	0	0		#DIV/0!	#DIV/0!
Olr905	0	0	0	0	0	0		#DIV/0!	#DIV/0!
Rn5-8s	0	0	0	0	0	0		#DIV/0!	#DIV/0!
Olig3	0	0	0	0	0	0		#DIV/0!	#DIV/0!
Aldh8a1	0	0.127696	0	0	1	0		#DIV/0!	#DIV/0!
Smlr1	0	0	0	0	0	0		#DIV/0!	#DIV/0!
Taar9	0	0	0	0	0	0		#DIV/0!	#DIV/0!
Taar8c	0	0	0	0	0	0		#DIV/0!	#DIV/0!
Taar8a	0	0	0	0	0	0		#DIV/0!	#DIV/0!
Taar7h	0	0	0	0	0	0		#DIV/0!	#DIV/0!
Taar7g	0	0	0	0	0	0		#DIV/0!	#DIV/0!
Taar7e	0	0	0	0	0	0		#DIV/0!	#DIV/0!
Taar7d	0	0	0	0	0	0		#DIV/0!	#DIV/0!
Taar7c	0	0	0	0	0	0		#DIV/0!	#DIV/0!
Taar7b	0	0	0	0	0	0		#DIV/0!	#DIV/0!
Taar7a	0	0	0	0	0	0		#DIV/0!	#DIV/0!
Taar6	0	0	0	0	0	0		#DIV/0!	#DIV/0!
Taar5	0	0	0	0	0	0		#DIV/0!	#DIV/0!
Taar2	0	0	0	0	0	0		#DIV/0!	#DIV/0!
Taar1	0	0	0	0	0	0		#DIV/0!	#DIV/0!
Taar8b	0	0	0	0	0	0		#DIV/0!	#DIV/0!
Mrpl36	0	0	0	0	0	0		#DIV/0!	#DIV/0!
Slc6a19	0	0	0	0	0	0		#DIV/0!	#DIV/0!
Slc6a3	0	0.0963667	0	0	1	0		#DIV/0!	#DIV/0!
Irx4	0	0	0	0	0	0		#DIV/0!	#DIV/0!
Mir29b2	0	0	0	0	0	0		#DIV/0!	#DIV/0!
Mir3556b	0	0	0	0	0	0		#DIV/0!	#DIV/0!
Mir29c	0	0	0	0	0	0		#DIV/0!	#DIV/0!
Iyd	0	0	0	0	0	0		#DIV/0!	#DIV/0!
LOC683313	0	0	0	0	0	0		#DIV/0!	#DIV/0!
Nox3	0	0	0	0	0	0		#DIV/0!	#DIV/0!
Ldhal6b	0	0	0	0	0	0		#DIV/0!	#DIV/0!
Pabpc6	0	0	0	0	0	0		#DIV/0!	#DIV/0!
MGC94891	0	0.330376	0	0	3	0		#DIV/0!	#DIV/0!
Ccr6	0	0.129423	0	0	1	0		#DIV/0!	#DIV/0!
Tcp10b	0	0	0	0	0	0		#DIV/0!	#DIV/0!
Ttll2	0	0	0	0	0	0		#DIV/0!	#DIV/0!
Vom2r7	0	0	0	0	0	0		#DIV/0!	#DIV/0!
Vom2r9	0	0.073544	0	0	1	0		#DIV/0!	#DIV/0!
Tcte3	0	0.452217	0	0	1	0		#DIV/0!	#DIV/0!
Mir99b	0	0	0	0	0	0		#DIV/0!	#DIV/0!
Mir3596c	0	0	0	0	0	0		#DIV/0!	#DIV/0!
Mirlet7e	0	0	0	0	0	0		#DIV/0!	#DIV/0!
Mir125a	0	0	0	0	0	0		#DIV/0!	#DIV/0!
Fpr1	0	0.316702	0	0	2	0		#DIV/0!	#DIV/0!
Fpr-rs3	0	0	0	0	0	0		#DIV/0!	#DIV/0!
Vom1r6	0	0	0	0	0	0		#DIV/0!	#DIV/0!
Vom1r7	0	0	0	0	0	0		#DIV/0!	#DIV/0!
Vom1r8	0	0	0	0	0	0		#DIV/0!	#DIV/0!
Vom1r13	0	0	0	0	0	0		#DIV/0!	#DIV/0!
Vom1r9	0	0	0	0	0	0		#DIV/0!	#DIV/0!
Vom1r10	0	0	0	0	0	0		#DIV/0!	#DIV/0!
Vom1r14	0	0	0	0	0	0		#DIV/0!	#DIV/0!
Vom1r11	0	0	0	0	0	0		#DIV/0!	#DIV/0!
Vom1r12	0	0	0	0	0	0		#DIV/0!	#DIV/0!
Vom1r15	0	0	0	0	0	0		#DIV/0!	#DIV/0!
Vom1r19	0	0	0	0	0	0		#DIV/0!	#DIV/0!
Vom1r20	0	0	0	0	0	0		#DIV/0!	#DIV/0!
Vom1r17	0	0	0	0	0	0		#DIV/0!	#DIV/0!
Vom1r111	0	0	0	0	0	0		#DIV/0!	#DIV/0!
Vom1r16	0	0	0	0	0	0		#DIV/0!	#DIV/0!
Vom1r22	0	0	0	0	0	0		#DIV/0!	#DIV/0!
Vom1r23	0	0	0	0	0	0		#DIV/0!	#DIV/0!
Vom2r15	0	0	0	0	0	0		#DIV/0!	#DIV/0!
Vom1r110	0	0	0	0	0	0		#DIV/0!	#DIV/0!
Vom1r28	0	0	0	0	0	0		#DIV/0!	#DIV/0!
Vom1r29	0	0	0	0	0	0		#DIV/0!	#DIV/0!
Vom1r109	0	0	0	0	0	0		#DIV/0!	#DIV/0!
Vom1r30	0	0	0	0	0	0		#DIV/0!	#DIV/0!
Vom2r26	0	0	0	0	0	0		#DIV/0!	#DIV/0!
Rps9	0	0	0	0	0	0		#DIV/0!	#DIV/0!
Tsen34	0	0	0	0	0	0		#DIV/0!	#DIV/0!
Mboat7	0	0	0	0	0	0		#DIV/0!	#DIV/0!
Mir3572	0	0	0	0	0	0		#DIV/0!	#DIV/0!
Cacng6	0	0	0	0	0	0		#DIV/0!	#DIV/0!
Mir935	0	0	0	0	0	0		#DIV/0!	#DIV/0!
Olr1l	0	0	0	0	0	0		#DIV/0!	#DIV/0!
Olr386	0	0	0	0	0	0		#DIV/0!	#DIV/0!
Nlrp12	0	0	0	0	0	0		#DIV/0!	#DIV/0!
Mir295-2	0	0	0	0	0	0		#DIV/0!	#DIV/0!
Mir295-1	0	0	0	0	0	0		#DIV/0!	#DIV/0!
Mir294	0	0	0	0	0	0		#DIV/0!	#DIV/0!
Mir293	0	0	0	0	0	0		#DIV/0!	#DIV/0!
Mir291b	0	0	0	0	0	0		#DIV/0!	#DIV/0!
Mir292	0	0	0	0	0	0		#DIV/0!	#DIV/0!
Mir291a	0	0	0	0	0	0		#DIV/0!	#DIV/0!
Mir290	0	0	0	0	0	0		#DIV/0!	#DIV/0!
Vom2r27	0	0	0	0	0	0		#DIV/0!	#DIV/0!
Vom2r12	0	0	0	0	0	0		#DIV/0!	#DIV/0!
Vom2r17	0	0	0	0	0	0		#DIV/0!	#DIV/0!
Slc27a5	0	0	0	0	0	0		#DIV/0!	#DIV/0!
Vom2r36	0	0	0	0	0	0		#DIV/0!	#DIV/0!
Vom2r33	0	0	0	0	0	0		#DIV/0!	#DIV/0!
Vom2r35	0	0	0	0	0	0		#DIV/0!	#DIV/0!
Vom2r34	0	0	0	0	0	0		#DIV/0!	#DIV/0!
Vom1r54	0	0	0	0	0	0		#DIV/0!	#DIV/0!
Vom1r53	0	0	0	0	0	0		#DIV/0!	#DIV/0!
Vom1r56	0	0	0	0	0	0		#DIV/0!	#DIV/0!
Vom1r57	0	0	0	0	0	0		#DIV/0!	#DIV/0!
Vom1r52	0	0	0	0	0	0		#DIV/0!	#DIV/0!
Vom1r51	0	0	0	0	0	0		#DIV/0!	#DIV/0!
Vom1r48	0	0	0	0	0	0		#DIV/0!	#DIV/0!
Vom1r49	0	0	0	0	0	0		#DIV/0!	#DIV/0!
Vom1r47	0	0	0	0	0	0		#DIV/0!	#DIV/0!
Vom1r46	0	0	0	0	0	0		#DIV/0!	#DIV/0!
Vom1r45	0	0	0	0	0	0		#DIV/0!	#DIV/0!
Vom1r44	0	0	0	0	0	0		#DIV/0!	#DIV/0!
Vom1r43	0	0	0	0	0	0		#DIV/0!	#DIV/0!
Vom1r42	0	0	0	0	0	0		#DIV/0!	#DIV/0!
Vom1r40	0	0	0	0	0	0		#DIV/0!	#DIV/0!
Vom1r41	0	0	0	0	0	0		#DIV/0!	#DIV/0!
Vom2r32	0	0	0	0	0	0		#DIV/0!	#DIV/0!
Vom2r78	0	0	0	0	0	0		#DIV/0!	#DIV/0!
Vom1r27	0	0	0	0	0	0		#DIV/0!	#DIV/0!
Vom1r63	0	0	0	0	0	0		#DIV/0!	#DIV/0!
Nlrp4a	0	0.0486738	0	0	1	0		#DIV/0!	#DIV/0!
Vom2r28	0	0	0	0	0	0		#DIV/0!	#DIV/0!
Mir3099	0	0	0	0	0	0		#DIV/0!	#DIV/0!
Apeg3	0	0	0	0	0	0		#DIV/0!	#DIV/0!
Olr3	0	0	0	0	0	0		#DIV/0!	#DIV/0!
Olr4	0	0	0	0	0	0		#DIV/0!	#DIV/0!
Olr5	0	0	0	0	0	0		#DIV/0!	#DIV/0!
Olr6	0	0	0	0	0	0		#DIV/0!	#DIV/0!
Olr7	0	0	0	0	0	0		#DIV/0!	#DIV/0!
Olr8	0	0	0	0	0	0		#DIV/0!	#DIV/0!
Galp	0	0	0	0	0	0		#DIV/0!	#DIV/0!
Nlrp5	0	0	0	0	0	0		#DIV/0!	#DIV/0!
Vom2r71	0	0	0	0	0	0		#DIV/0!	#DIV/0!
Nlrp4	0	0	0	0	0	0		#DIV/0!	#DIV/0!
Vom1r32	0	0	0	0	0	0		#DIV/0!	#DIV/0!
Nlrp9	0	0	0	0	0	0		#DIV/0!	#DIV/0!
Vom1r34	0	0	0	0	0	0		#DIV/0!	#DIV/0!
Vom1r35	0	0	0	0	0	0		#DIV/0!	#DIV/0!
Vom1r36	0	0	0	0	0	0		#DIV/0!	#DIV/0!
Vom1r37	0	0	0	0	0	0		#DIV/0!	#DIV/0!
Vom1r38	0	0	0	0	0	0		#DIV/0!	#DIV/0!
Rasl2-9	0	1.7847	0	0	11	0		#DIV/0!	#DIV/0!
Rfpl4a	0	0	0	0	0	0		#DIV/0!	#DIV/0!
Fam71e2	0	0	0	0	0	0		#DIV/0!	#DIV/0!
Fcar	0	0	0	0	0	0		#DIV/0!	#DIV/0!
Kir3dl1	0	0	0	0	0	0		#DIV/0!	#DIV/0!
Lair1	0	1.34394	0	0	6	0		#DIV/0!	#DIV/0!
Vom2r29	0	0	0	0	0	0		#DIV/0!	#DIV/0!
Vom2r30	0	0	0	0	0	0		#DIV/0!	#DIV/0!
Vom2r31	0	0	0	0	0	0		#DIV/0!	#DIV/0!
Vom1r58	0	0	0	0	0	0		#DIV/0!	#DIV/0!
Vom1r59	0	0	0	0	0	0		#DIV/0!	#DIV/0!
Vom1r60	0	0	0	0	0	0		#DIV/0!	#DIV/0!
Vom1r61	0	0	0	0	0	0		#DIV/0!	#DIV/0!
Vom1r62	0	0	0	0	0	0		#DIV/0!	#DIV/0!
Pla2g4c	0	0	0	0	0	0		#DIV/0!	#DIV/0!
Cabp5	0	0	0	0	0	0		#DIV/0!	#DIV/0!
Sult2a2	0	0	0	0	0	0		#DIV/0!	#DIV/0!
Sult2a6	0	0	0	0	0	0		#DIV/0!	#DIV/0!
Sult2a1	0	0	0	0	0	0		#DIV/0!	#DIV/0!
Sepw1	0	0	0	0	0	0		#DIV/0!	#DIV/0!
Crx	0	0	0	0	0	0		#DIV/0!	#DIV/0!
Cgm4	0	0	0	0	0	0		#DIV/0!	#DIV/0!
Psg16	0	0	0	0	0	0		#DIV/0!	#DIV/0!
Ceacam3	0	0	0	0	0	0		#DIV/0!	#DIV/0!
Psgb1	0	0	0	0	0	0		#DIV/0!	#DIV/0!
Psg29	0	0	0	0	0	0		#DIV/0!	#DIV/0!
Ceacam11	0	0	0	0	0	0		#DIV/0!	#DIV/0!
Igfl3	0	0	0	0	0	0		#DIV/0!	#DIV/0!
Psg19	0	0	0	0	0	0		#DIV/0!	#DIV/0!
Nanos2	0	0	0	0	0	0		#DIV/0!	#DIV/0!
Rsph6a	0	0	0	0	0	0		#DIV/0!	#DIV/0!
Mir330	0	0	0	0	0	0		#DIV/0!	#DIV/0!
Ceacam19	0	0	0	0	0	0		#DIV/0!	#DIV/0!
Tescl	0	0	0	0	0	0		#DIV/0!	#DIV/0!
Lypd5	0	0.248104	0	0	1	0		#DIV/0!	#DIV/0!
Tex101	0	0	0	0	0	0		#DIV/0!	#DIV/0!
RGD1564380	0	0	0	0	0	0		#DIV/0!	#DIV/0!
RGD1565655	0	0	0	0	0	0		#DIV/0!	#DIV/0!
Ceacam10	0	0	0	0	0	0		#DIV/0!	#DIV/0!
Ceacam6	0	0	0	0	0	0		#DIV/0!	#DIV/0!
Lypd4	0	0	0	0	0	0		#DIV/0!	#DIV/0!
Cnfn	0	0	0	0	0	0		#DIV/0!	#DIV/0!
Cd177	0	0	0	0	0	0		#DIV/0!	#DIV/0!
Cyp2b2	0	0	0	0	0	0		#DIV/0!	#DIV/0!
Cyp2b3	0	0	0	0	0	0		#DIV/0!	#DIV/0!
Cyp2b21	0	0	0	0	0	0		#DIV/0!	#DIV/0!
Cyp2b12	0	0	0	0	0	0		#DIV/0!	#DIV/0!
Cyp2g1	0	0	0	0	0	0		#DIV/0!	#DIV/0!
Cyp2a3	0	0	0	0	0	0		#DIV/0!	#DIV/0!
Cyp2a1	0	0	0	0	0	0		#DIV/0!	#DIV/0!
Cyp2a2	0	0	0	0	0	0		#DIV/0!	#DIV/0!
Cyp2f4	0	1.85929	0	0	17	0		#DIV/0!	#DIV/0!
Fcgbpl1	0	0.0246219	0	0	1	0		#DIV/0!	#DIV/0!
Nccrp1	0	0	0	0	0	0		#DIV/0!	#DIV/0!
Sycn	0	0	0	0	0	0		#DIV/0!	#DIV/0!
Dll3	0	0.097002	0	0	1	0		#DIV/0!	#DIV/0!
Selv	0	0	0	0	0	0		#DIV/0!	#DIV/0!
Vom2r10	0	0	0	0	0	0		#DIV/0!	#DIV/0!
Vom1r2	0	0	0	0	0	0		#DIV/0!	#DIV/0!
Vom1r3	0	0	0	0	0	0		#DIV/0!	#DIV/0!
Vom1r4	0	0	0	0	0	0		#DIV/0!	#DIV/0!
Vom2r11	0	0	0	0	0	0		#DIV/0!	#DIV/0!
Vom1r5	0	0	0	0	0	0		#DIV/0!	#DIV/0!
Lgals4	0	0.181833	0	0	1	0		#DIV/0!	#DIV/0!
Lgals7	0	0.748681	0	0	2	0		#DIV/0!	#DIV/0!
Kcnk6	0	0	0	0	0	0		#DIV/0!	#DIV/0!
Yif1b	0	0	0	0	0	0		#DIV/0!	#DIV/0!
Zfp74	0	0	0	0	0	0		#DIV/0!	#DIV/0!
Zfp260	0	0	0	0	0	0		#DIV/0!	#DIV/0!
Tbcb	0	0	0	0	0	0		#DIV/0!	#DIV/0!
Polr2i	0	0	0	0	0	0		#DIV/0!	#DIV/0!
Ovol3	0	0	0	0	0	0		#DIV/0!	#DIV/0!
Clip3	0	0	0	0	0	0		#DIV/0!	#DIV/0!
Alkbh6	0	0	0	0	0	0		#DIV/0!	#DIV/0!
Syne4	0	0	0	0	0	0		#DIV/0!	#DIV/0!
RGD1562079	0	0	0	0	0	0		#DIV/0!	#DIV/0!
Kirrel2	0	0	0	0	0	0		#DIV/0!	#DIV/0!
Prodh2	0	0.271909	0	0	2	0		#DIV/0!	#DIV/0!
Mir3569	0	0	0	0	0	0		#DIV/0!	#DIV/0!
Ffar2	0	0.192636	0	0	1	0		#DIV/0!	#DIV/0!
Ffar1	0	0	0	0	0	0		#DIV/0!	#DIV/0!
Hpn	0	0	0	0	0	0		#DIV/0!	#DIV/0!
LOC689199	0	0	0	0	0	0		#DIV/0!	#DIV/0!
LOC292801	0	0	0	0	0	0		#DIV/0!	#DIV/0!
Scgb1b30	0	0	0	0	0	0		#DIV/0!	#DIV/0!
Pdcd5	0	0	0	0	0	0		#DIV/0!	#DIV/0!
Slc7a9	0	0	0	0	0	0		#DIV/0!	#DIV/0!
Rgs9bp	0	0	0	0	0	0		#DIV/0!	#DIV/0!
Vstm2b	0	0	0	0	0	0		#DIV/0!	#DIV/0!
MGC114499	0	0	0	0	0	0		#DIV/0!	#DIV/0!
Lim2	0	0	0	0	0	0		#DIV/0!	#DIV/0!
Vom2r38	0	0	0	0	0	0		#DIV/0!	#DIV/0!
Vom2r37	0	0	0	0	0	0		#DIV/0!	#DIV/0!
Klk1c12	0	0	0	0	0	0		#DIV/0!	#DIV/0!
Klk1c10	0	0	0	0	0	0		#DIV/0!	#DIV/0!
Klk1c8	0	0	0	0	0	0		#DIV/0!	#DIV/0!
Klk12	0	0	0	0	0	0		#DIV/0!	#DIV/0!
Klk11	0	0	0	0	0	0		#DIV/0!	#DIV/0!
Klk10	0	0	0	0	0	0		#DIV/0!	#DIV/0!
Klk9	0	0	0	0	0	0		#DIV/0!	#DIV/0!
Klk6	0	0	0	0	0	0		#DIV/0!	#DIV/0!
Klk4	0	0	0	0	0	0		#DIV/0!	#DIV/0!
Klk1c6	0	0	0	0	0	0		#DIV/0!	#DIV/0!
Klk1c9	0	0	0	0	0	0		#DIV/0!	#DIV/0!
Klk1c7	0	0	0	0	0	0		#DIV/0!	#DIV/0!
Klk1c3	0	0	0	0	0	0		#DIV/0!	#DIV/0!
Klk1	0	0	0	0	0	0		#DIV/0!	#DIV/0!
Tsks	0	0.105859	0	0	1	0		#DIV/0!	#DIV/0!
Mir150	0	0	0	0	0	0		#DIV/0!	#DIV/0!
Pth2	0	0	0	0	0	0		#DIV/0!	#DIV/0!
Dkkl1	0	0	0	0	0	0		#DIV/0!	#DIV/0!
RGD1562492	0	0	0	0	0	0		#DIV/0!	#DIV/0!
Ntf4	0	0	0	0	0	0		#DIV/0!	#DIV/0!
Hsd17b14	0	0.235286	0	0	1	0		#DIV/0!	#DIV/0!
Ntn5	0	0	0	0	0	0		#DIV/0!	#DIV/0!
Spaca4	0	0	0	0	0	0		#DIV/0!	#DIV/0!
Abcc6	0	0.0331234	0	0	1	0		#DIV/0!	#DIV/0!
Myod1	0	0	0	0	0	0		#DIV/0!	#DIV/0!
Saa4	0	0.109809	0	0	1	0		#DIV/0!	#DIV/0!
Vom1r70	0	0	0	0	0	0		#DIV/0!	#DIV/0!
Mrgprc	0	0	0	0	0	0		#DIV/0!	#DIV/0!
Mrgprx1	0	0	0	0	0	0		#DIV/0!	#DIV/0!
Mrgprb4	0	0	0	0	0	0		#DIV/0!	#DIV/0!
Mrgprb5	0	0	0	0	0	0		#DIV/0!	#DIV/0!
Mrgprb13	0	0	0	0	0	0		#DIV/0!	#DIV/0!
Mrgprx2	0	0	0	0	0	0		#DIV/0!	#DIV/0!
Mrgprx2l	0	0	0	0	0	0		#DIV/0!	#DIV/0!
Dbx1	0	0	0	0	0	0		#DIV/0!	#DIV/0!
LOC100125384	0	0	0	0	0	0		#DIV/0!	#DIV/0!
Slc17a6	0	0	0	0	0	0		#DIV/0!	#DIV/0!
Ccdc179	0	0	0	0	0	0		#DIV/0!	#DIV/0!
Gabra5	0	0	0	0	0	0		#DIV/0!	#DIV/0!
LOC100365773	0	0	0	0	0	0		#DIV/0!	#DIV/0!
Mir344b-1	0	0	0	0	0	0		#DIV/0!	#DIV/0!
Mir344-1	0	0	0	0	0	0		#DIV/0!	#DIV/0!
Mir344g	0	0	0	0	0	0		#DIV/0!	#DIV/0!
Mir344i	0	0	0	0	0	0		#DIV/0!	#DIV/0!
Mir211	0	0	0	0	0	0		#DIV/0!	#DIV/0!
Cers3	0	0	0	0	0	0		#DIV/0!	#DIV/0!
LOC682259	0	0	0	0	0	0		#DIV/0!	#DIV/0!
Mir3597-3	0	0	0	0	0	0		#DIV/0!	#DIV/0!
Mir9-3	0	0	0	0	0	0		#DIV/0!	#DIV/0!
Rhcg	0	0	0	0	0	0		#DIV/0!	#DIV/0!
Plin1	0	0.850168	0	0	9	0		#DIV/0!	#DIV/0!
Mesp1	0	0	0	0	0	0		#DIV/0!	#DIV/0!
Echs1	0	0	0	0	0	0		#DIV/0!	#DIV/0!
Scarna15	0	0	0	0	0	0		#DIV/0!	#DIV/0!
Tmc3	0	0.0578608	0	0	1	0		#DIV/0!	#DIV/0!
RGD1310371	0	0	0	0	0	0		#DIV/0!	#DIV/0!
Cyp2c7	0	0	0	0	0	0		#DIV/0!	#DIV/0!
Cyp2c6v1	0	0	0	0	0	0		#DIV/0!	#DIV/0!
Olr226	0	0	0	0	0	0		#DIV/0!	#DIV/0!
Olr227	0	0	0	0	0	0		#DIV/0!	#DIV/0!
Vom2r41	0	0	0	0	0	0		#DIV/0!	#DIV/0!
Vom2r40	0	0	0	0	0	0		#DIV/0!	#DIV/0!
Vom2r42	0	0	0	0	0	0		#DIV/0!	#DIV/0!
Vom2r43	0	0	0	0	0	0		#DIV/0!	#DIV/0!
Olr12	0	0	0	0	0	0		#DIV/0!	#DIV/0!
Olr13	0	0	0	0	0	0		#DIV/0!	#DIV/0!
Olr14	0	0	0	0	0	0		#DIV/0!	#DIV/0!
Olr16	0	0	0	0	0	0		#DIV/0!	#DIV/0!
Olr17	0	0	0	0	0	0		#DIV/0!	#DIV/0!
Olr19	0	0	0	0	0	0		#DIV/0!	#DIV/0!
Olr20	0	0	0	0	0	0		#DIV/0!	#DIV/0!
Olr23	0	0	0	0	0	0		#DIV/0!	#DIV/0!
Olr24	0	0	0	0	0	0		#DIV/0!	#DIV/0!
Olr25	0	0	0	0	0	0		#DIV/0!	#DIV/0!
Olr27	0	0	0	0	0	0		#DIV/0!	#DIV/0!
Olr29	0	0	0	0	0	0		#DIV/0!	#DIV/0!
Olr30	0	0	0	0	0	0		#DIV/0!	#DIV/0!
Olr32	0	0	0	0	0	0		#DIV/0!	#DIV/0!
Olr34	0	0	0	0	0	0		#DIV/0!	#DIV/0!
Tyr	0	0	0	0	0	0		#DIV/0!	#DIV/0!
Grm5	0	0	0	0	0	0		#DIV/0!	#DIV/0!
Ccdc89	0	0	0	0	0	0		#DIV/0!	#DIV/0!
Mir708	0	0	0	0	0	0		#DIV/0!	#DIV/0!
Gucy2d	0	0	0	0	0	0		#DIV/0!	#DIV/0!
RGD1561870	0	0	0	0	0	0		#DIV/0!	#DIV/0!
Mir326	0	0	0	0	0	0		#DIV/0!	#DIV/0!
Olr36	0	0	0	0	0	0		#DIV/0!	#DIV/0!
Olr37	0	0	0	0	0	0		#DIV/0!	#DIV/0!
Chrdl2	0	0	0	0	0	0		#DIV/0!	#DIV/0!
Olr51	0	0	0	0	0	0		#DIV/0!	#DIV/0!
Mir139	0	0	0	0	0	0		#DIV/0!	#DIV/0!
Art5	0	0	0	0	0	0		#DIV/0!	#DIV/0!
Chrna10	0	0	0	0	0	0		#DIV/0!	#DIV/0!
Olr39	0	0	0	0	0	0		#DIV/0!	#DIV/0!
Olr40	0	0	0	0	0	0		#DIV/0!	#DIV/0!
Olr41	0	0	0	0	0	0		#DIV/0!	#DIV/0!
Olr43	0	0	0	0	0	0		#DIV/0!	#DIV/0!
Olr44	0	0	0	0	0	0		#DIV/0!	#DIV/0!
Olr45	0	0	0	0	0	0		#DIV/0!	#DIV/0!
Olr46	0	0	0	0	0	0		#DIV/0!	#DIV/0!
Olr47	0	0	0	0	0	0		#DIV/0!	#DIV/0!
Olr48	0	0	0	0	0	0		#DIV/0!	#DIV/0!
Olr62	0	0.595912	0	0	3	0		#DIV/0!	#DIV/0!
Olr61	0	0	0	0	0	0		#DIV/0!	#DIV/0!
Olr60	0	0	0	0	0	0		#DIV/0!	#DIV/0!
Olr57	0	0	0	0	0	0		#DIV/0!	#DIV/0!
Olr53	0	0	0	0	0	0		#DIV/0!	#DIV/0!
Olr50	0	0	0	0	0	0		#DIV/0!	#DIV/0!
Olr49	0	0	0	0	0	0		#DIV/0!	#DIV/0!
Olr67	0	0	0	0	0	0		#DIV/0!	#DIV/0!
Olr68	0	0	0	0	0	0		#DIV/0!	#DIV/0!
Olr69	0	0	0	0	0	0		#DIV/0!	#DIV/0!
Olr70	0	0	0	0	0	0		#DIV/0!	#DIV/0!
Olr72	0	0	0	0	0	0		#DIV/0!	#DIV/0!
Olr74	0	0	0	0	0	0		#DIV/0!	#DIV/0!
Olr75	0	0	0	0	0	0		#DIV/0!	#DIV/0!
Olr77	0	0	0	0	0	0		#DIV/0!	#DIV/0!
Olr78	0	0	0	0	0	0		#DIV/0!	#DIV/0!
Olr79	0	0	0	0	0	0		#DIV/0!	#DIV/0!
Olr80	0	0	0	0	0	0		#DIV/0!	#DIV/0!
Olr81	0	0	0	0	0	0		#DIV/0!	#DIV/0!
Olr82	0	0	0	0	0	0		#DIV/0!	#DIV/0!
Olr83	0	0	0	0	0	0		#DIV/0!	#DIV/0!
Olr84	0	0	0	0	0	0		#DIV/0!	#DIV/0!
Olr85	0	0	0	0	0	0		#DIV/0!	#DIV/0!
Olr86	0	0	0	0	0	0		#DIV/0!	#DIV/0!
Olr87	0	0	0	0	0	0		#DIV/0!	#DIV/0!
Olr88	0	0	0	0	0	0		#DIV/0!	#DIV/0!
Olr89	0	0	0	0	0	0		#DIV/0!	#DIV/0!
Olr91	0	0	0	0	0	0		#DIV/0!	#DIV/0!
Olr92	0	0	0	0	0	0		#DIV/0!	#DIV/0!
Olr93	0	0	0	0	0	0		#DIV/0!	#DIV/0!
Olr94	0	0	0	0	0	0		#DIV/0!	#DIV/0!
Olr95	0	0	0	0	0	0		#DIV/0!	#DIV/0!
Olr96	0	0	0	0	0	0		#DIV/0!	#DIV/0!
Olr98	0	0	0	0	0	0		#DIV/0!	#DIV/0!
Olr101	0	0	0	0	0	0		#DIV/0!	#DIV/0!
Olr103	0	0	0	0	0	0		#DIV/0!	#DIV/0!
Olr104	0	0	0	0	0	0		#DIV/0!	#DIV/0!
Olr105	0	0	0	0	0	0		#DIV/0!	#DIV/0!
Olr106	0	0	0	0	0	0		#DIV/0!	#DIV/0!
Olr107	0	0	0	0	0	0		#DIV/0!	#DIV/0!
Olr108	0	0	0	0	0	0		#DIV/0!	#DIV/0!
Olr109	0	0	0	0	0	0		#DIV/0!	#DIV/0!
Olr110	0	0	0	0	0	0		#DIV/0!	#DIV/0!
Olr111	0	0	0	0	0	0		#DIV/0!	#DIV/0!
Olr112	0	0	0	0	0	0		#DIV/0!	#DIV/0!
Olr113	0	0	0	0	0	0		#DIV/0!	#DIV/0!
Olr114	0	0	0	0	0	0		#DIV/0!	#DIV/0!
Olr115	0	0	0	0	0	0		#DIV/0!	#DIV/0!
Olr119	0	0	0	0	0	0		#DIV/0!	#DIV/0!
Olr120	0	0	0	0	0	0		#DIV/0!	#DIV/0!
Olr121	0	0	0	0	0	0		#DIV/0!	#DIV/0!
Olr122	0	0	0	0	0	0		#DIV/0!	#DIV/0!
Olr124	0	0	0	0	0	0		#DIV/0!	#DIV/0!
Olr125	0	0	0	0	0	0		#DIV/0!	#DIV/0!
Olr126	0	0	0	0	0	0		#DIV/0!	#DIV/0!
Olr127	0	0	0	0	0	0		#DIV/0!	#DIV/0!
Olr128	0	0	0	0	0	0		#DIV/0!	#DIV/0!
Hbg1	0	0	0	0	0	0		#DIV/0!	#DIV/0!
Hbe2	0	0	0	0	0	0		#DIV/0!	#DIV/0!
Hbe1	0	0	0	0	0	0		#DIV/0!	#DIV/0!
Olr129	0	0	0	0	0	0		#DIV/0!	#DIV/0!
Olr130	0	0	0	0	0	0		#DIV/0!	#DIV/0!
Olr131	0	0	0	0	0	0		#DIV/0!	#DIV/0!
Olr132	0	0	0	0	0	0		#DIV/0!	#DIV/0!
Olr135	0	0	0	0	0	0		#DIV/0!	#DIV/0!
Olr136	0	0	0	0	0	0		#DIV/0!	#DIV/0!
LOC499219	0	1.32839	0	0	3	0		#DIV/0!	#DIV/0!
Olr137	0	0	0	0	0	0		#DIV/0!	#DIV/0!
Olr139	0	0	0	0	0	0		#DIV/0!	#DIV/0!
Olr140	0	0	0	0	0	0		#DIV/0!	#DIV/0!
Olr141	0	0	0	0	0	0		#DIV/0!	#DIV/0!
Olr142	0	0	0	0	0	0		#DIV/0!	#DIV/0!
Olr143	0	0	0	0	0	0		#DIV/0!	#DIV/0!
Olr144	0	0	0	0	0	0		#DIV/0!	#DIV/0!
Olr145	0	0	0	0	0	0		#DIV/0!	#DIV/0!
Olr148	0	0	0	0	0	0		#DIV/0!	#DIV/0!
RGD1562433	0	0	0	0	0	0		#DIV/0!	#DIV/0!
Ubqln3	0	0	0	0	0	0		#DIV/0!	#DIV/0!
Ubqlnl	0	0	0	0	0	0		#DIV/0!	#DIV/0!
RGD1310717	0	0	0	0	0	0		#DIV/0!	#DIV/0!
Olr149	0	0	0	0	0	0		#DIV/0!	#DIV/0!
Olr150	0	0	0	0	0	0		#DIV/0!	#DIV/0!
Olr152	0	0	0	0	0	0		#DIV/0!	#DIV/0!
Olr153	0	0	0	0	0	0		#DIV/0!	#DIV/0!
Olr154	0	0	0	0	0	0		#DIV/0!	#DIV/0!
Olr155	0	0	0	0	0	0		#DIV/0!	#DIV/0!
Olr156	0	0	0	0	0	0		#DIV/0!	#DIV/0!
Olr157	0	0	0	0	0	0		#DIV/0!	#DIV/0!
Olr158	0	0	0	0	0	0		#DIV/0!	#DIV/0!
Olr159	0	0	0	0	0	0		#DIV/0!	#DIV/0!
Olr160	0	0	0	0	0	0		#DIV/0!	#DIV/0!
Olr161	0	0	0	0	0	0		#DIV/0!	#DIV/0!
Olr162	0	0	0	0	0	0		#DIV/0!	#DIV/0!
Olr163	0	0	0	0	0	0		#DIV/0!	#DIV/0!
Olr164	0	0	0	0	0	0		#DIV/0!	#DIV/0!
Olr165	0	0	0	0	0	0		#DIV/0!	#DIV/0!
Olr167	0	0	0	0	0	0		#DIV/0!	#DIV/0!
Olr180	0	0	0	0	0	0		#DIV/0!	#DIV/0!
Olr181	0	0	0	0	0	0		#DIV/0!	#DIV/0!
Olr183	0	0	0	0	0	0		#DIV/0!	#DIV/0!
Olr184	0	0	0	0	0	0		#DIV/0!	#DIV/0!
Olr185	0	0	0	0	0	0		#DIV/0!	#DIV/0!
Olr186	0	0	0	0	0	0		#DIV/0!	#DIV/0!
Olr188	0	0	0	0	0	0		#DIV/0!	#DIV/0!
Olr189	0	0	0	0	0	0		#DIV/0!	#DIV/0!
Olr190	0	0	0	0	0	0		#DIV/0!	#DIV/0!
Olr192	0	0	0	0	0	0		#DIV/0!	#DIV/0!
Olr193	0	0	0	0	0	0		#DIV/0!	#DIV/0!
Olr194	0	0	0	0	0	0		#DIV/0!	#DIV/0!
Olr196	0	0	0	0	0	0		#DIV/0!	#DIV/0!
Olr197	0	0	0	0	0	0		#DIV/0!	#DIV/0!
Olr198	0	0	0	0	0	0		#DIV/0!	#DIV/0!
Olr199	0	0	0	0	0	0		#DIV/0!	#DIV/0!
Olr200	0	0	0	0	0	0		#DIV/0!	#DIV/0!
Olr201	0	0	0	0	0	0		#DIV/0!	#DIV/0!
Olr202	0	0	0	0	0	0		#DIV/0!	#DIV/0!
Cnga4	0	0.0812263	0	0	1	0		#DIV/0!	#DIV/0!
Olr229	0	0	0	0	0	0		#DIV/0!	#DIV/0!
Olr208	0	0	0	0	0	0		#DIV/0!	#DIV/0!
Olr209	0	0	0	0	0	0		#DIV/0!	#DIV/0!
Olr211	0	0	0	0	0	0		#DIV/0!	#DIV/0!
Olr213	0	0	0	0	0	0		#DIV/0!	#DIV/0!
Olr214	0	0	0	0	0	0		#DIV/0!	#DIV/0!
Olr215	0	0	0	0	0	0		#DIV/0!	#DIV/0!
Olr217	0	0	0	0	0	0		#DIV/0!	#DIV/0!
Olr218	0	0	0	0	0	0		#DIV/0!	#DIV/0!
Olr219	0	0	0	0	0	0		#DIV/0!	#DIV/0!
Olr220	0	0	0	0	0	0		#DIV/0!	#DIV/0!
Olr221	0	0	0	0	0	0		#DIV/0!	#DIV/0!
Olr222	0	0	0	0	0	0		#DIV/0!	#DIV/0!
Olr223	0	0	0	0	0	0		#DIV/0!	#DIV/0!
Olr224	0	0	0	0	0	0		#DIV/0!	#DIV/0!
Olr230	0	0	0	0	0	0		#DIV/0!	#DIV/0!
Olr231	0	0	0	0	0	0		#DIV/0!	#DIV/0!
Olr232	0	0	0	0	0	0		#DIV/0!	#DIV/0!
Olr233	0	0	0	0	0	0		#DIV/0!	#DIV/0!
Olr234	0	0	0	0	0	0		#DIV/0!	#DIV/0!
Olr235	0	0	0	0	0	0		#DIV/0!	#DIV/0!
Olr237	0	0	0	0	0	0		#DIV/0!	#DIV/0!
Olr239	0	0	0	0	0	0		#DIV/0!	#DIV/0!
Olr241	0	0	0	0	0	0		#DIV/0!	#DIV/0!
Olr242	0	0	0	0	0	0		#DIV/0!	#DIV/0!
Olr244	0	0	0	0	0	0		#DIV/0!	#DIV/0!
Olr245	0	0	0	0	0	0		#DIV/0!	#DIV/0!
Olr246	0	0	0	0	0	0		#DIV/0!	#DIV/0!
Olr247	0	0	0	0	0	0		#DIV/0!	#DIV/0!
Olr250	0	0	0	0	0	0		#DIV/0!	#DIV/0!
Olr251	0	0	0	0	0	0		#DIV/0!	#DIV/0!
Olr252	0	0	0	0	0	0		#DIV/0!	#DIV/0!
Olr255	0	0	0	0	0	0		#DIV/0!	#DIV/0!
Olr257	0	0	0	0	0	0		#DIV/0!	#DIV/0!
Olr259	0	0	0	0	0	0		#DIV/0!	#DIV/0!
Olr260	0	0	0	0	0	0		#DIV/0!	#DIV/0!
Olr262	0	0	0	0	0	0		#DIV/0!	#DIV/0!
Olr263	0	0	0	0	0	0		#DIV/0!	#DIV/0!
Olr264	0	0	0	0	0	0		#DIV/0!	#DIV/0!
Olr267	0	0	0	0	0	0		#DIV/0!	#DIV/0!
Olr268	0	0	0	0	0	0		#DIV/0!	#DIV/0!
Olr270	0	0	0	0	0	0		#DIV/0!	#DIV/0!
Olr271	0	0	0	0	0	0		#DIV/0!	#DIV/0!
Olr272	0	0	0	0	0	0		#DIV/0!	#DIV/0!
Olr276	0	0	0	0	0	0		#DIV/0!	#DIV/0!
Olr278	0	0	0	0	0	0		#DIV/0!	#DIV/0!
Olr279	0	0	0	0	0	0		#DIV/0!	#DIV/0!
Olr281	0	0	0	0	0	0		#DIV/0!	#DIV/0!
Olr203	0	0	0	0	0	0		#DIV/0!	#DIV/0!
Olr285	0	0	0	0	0	0		#DIV/0!	#DIV/0!
Olr283	0	0	0	0	0	0		#DIV/0!	#DIV/0!
Olr282	0	0	0	0	0	0		#DIV/0!	#DIV/0!
LOC499240	0	0.155015	0	0	1	0		#DIV/0!	#DIV/0!
Pth	0	0	0	0	0	0		#DIV/0!	#DIV/0!
Calcb	0	0	0	0	0	0		#DIV/0!	#DIV/0!
Knop1	0	0	0	0	0	0		#DIV/0!	#DIV/0!
Umod	0	0	0	0	0	0		#DIV/0!	#DIV/0!
Pdilt	0	0	0	0	0	0		#DIV/0!	#DIV/0!
Acsm5	0	0	0	0	0	0		#DIV/0!	#DIV/0!
Acsm2a	0	0	0	0	0	0		#DIV/0!	#DIV/0!
RGD1559600	0	0	0	0	0	0		#DIV/0!	#DIV/0!
Acsm1	0	0	0	0	0	0		#DIV/0!	#DIV/0!
Abca15	0	0	0	0	0	0		#DIV/0!	#DIV/0!
Ern2	0	0.199397	0	0	3	0		#DIV/0!	#DIV/0!
Slc5a11	0	0	0	0	0	0		#DIV/0!	#DIV/0!
Nupr1	0	0	0	0	0	0		#DIV/0!	#DIV/0!
LOC100271845	0	0	0	0	0	0		#DIV/0!	#DIV/0!
RGD1563217	0	0	0	0	0	0		#DIV/0!	#DIV/0!
Zg16	0	0	0	0	0	0		#DIV/0!	#DIV/0!
Mir762	0	0	0	0	0	0		#DIV/0!	#DIV/0!
Ctf2	0	0	0	0	0	0		#DIV/0!	#DIV/0!
Trim72	0	0.246399	0	0	3	0		#DIV/0!	#DIV/0!
Ahsp	0	0	0	0	0	0		#DIV/0!	#DIV/0!
Cuzd1	0	0	0	0	0	0		#DIV/0!	#DIV/0!
RGD1560958	0	0.294743	0	0	1	0		#DIV/0!	#DIV/0!
Fam24a	0	0	0	0	0	0		#DIV/0!	#DIV/0!
Gpr26	0	0	0	0	0	0		#DIV/0!	#DIV/0!
Nkx1-2	0	0	0	0	0	0		#DIV/0!	#DIV/0!
Tex36	0	0	0	0	0	0		#DIV/0!	#DIV/0!
LOC100302465	0	0	0	0	0	0		#DIV/0!	#DIV/0!
Nps	0	0	0	0	0	0		#DIV/0!	#DIV/0!
Clrn3	0	0	0	0	0	0		#DIV/0!	#DIV/0!
Mir202	0	0	0	0	0	0		#DIV/0!	#DIV/0!
Prap1	0	0	0	0	0	0		#DIV/0!	#DIV/0!
Olr287	0	0.204367	0	0	1	0		#DIV/0!	#DIV/0!
Olr288	0	0	0	0	0	0		#DIV/0!	#DIV/0!
Cd163l1	0	0	0	0	0	0		#DIV/0!	#DIV/0!
Olr289	0	0	0	0	0	0		#DIV/0!	#DIV/0!
Olr292	0	0	0	0	0	0		#DIV/0!	#DIV/0!
Olr295	0	0	0	0	0	0		#DIV/0!	#DIV/0!
Olr297	0	0	0	0	0	0		#DIV/0!	#DIV/0!
Olr298	0	0	0	0	0	0		#DIV/0!	#DIV/0!
Olr299	0	0	0	0	0	0		#DIV/0!	#DIV/0!
Olr300	0	0	0	0	0	0		#DIV/0!	#DIV/0!
Olr302	0	0	0	0	0	0		#DIV/0!	#DIV/0!
Olr303	0	0	0	0	0	0		#DIV/0!	#DIV/0!
Olr304	0	0	0	0	0	0		#DIV/0!	#DIV/0!
Olr305	0	0	0	0	0	0		#DIV/0!	#DIV/0!
Olr306	0	0	0	0	0	0		#DIV/0!	#DIV/0!
Olr307	0	0	0	0	0	0		#DIV/0!	#DIV/0!
Olr308	0	0	0	0	0	0		#DIV/0!	#DIV/0!
Olr309	0	0	0	0	0	0		#DIV/0!	#DIV/0!
Olr310	0	0	0	0	0	0		#DIV/0!	#DIV/0!
Olr311	0	0	0	0	0	0		#DIV/0!	#DIV/0!
Olr312	0	0	0	0	0	0		#DIV/0!	#DIV/0!
Olr313	0	0	0	0	0	0		#DIV/0!	#DIV/0!
Olr315	0	0	0	0	0	0		#DIV/0!	#DIV/0!
Nlrp6	0	0	0	0	0	0		#DIV/0!	#DIV/0!
Pddc1	0	0	0	0	0	0		#DIV/0!	#DIV/0!
Cend1	0	0	0	0	0	0		#DIV/0!	#DIV/0!
Slc25a22	0	0	0	0	0	0		#DIV/0!	#DIV/0!
Pidd1	0	0	0	0	0	0		#DIV/0!	#DIV/0!
Rplp2	0	0	0	0	0	0		#DIV/0!	#DIV/0!
Pnpla2	0	0	0	0	0	0		#DIV/0!	#DIV/0!
Cracr2b	0	0	0	0	0	0		#DIV/0!	#DIV/0!
Cd151	0	0	0	0	0	0		#DIV/0!	#DIV/0!
Polr2l	0	0	0	0	0	0		#DIV/0!	#DIV/0!
Tspan4	0	0	0	0	0	0		#DIV/0!	#DIV/0!
Chid1	0	0	0	0	0	0		#DIV/0!	#DIV/0!
Mir3574	0	0	0	0	0	0		#DIV/0!	#DIV/0!
Mir210	0	0	0	0	0	0		#DIV/0!	#DIV/0!
Sct	0	0.944632	0	0	2	0		#DIV/0!	#DIV/0!
Drd4	0	0	0	0	0	0		#DIV/0!	#DIV/0!
Cttn	0	0	0	0	0	0		#DIV/0!	#DIV/0!
LOC685544	0	0	0	0	0	0		#DIV/0!	#DIV/0!
Syt8	0	0	0	0	0	0		#DIV/0!	#DIV/0!
Mir675	0	0	0	0	0	0		#DIV/0!	#DIV/0!
Mir483	0	0	0	0	0	0		#DIV/0!	#DIV/0!
Ins2	0	0	0	0	0	0		#DIV/0!	#DIV/0!
Mrgprg	0	0	0	0	0	0		#DIV/0!	#DIV/0!
LOC100364769	0	0	0	0	0	0		#DIV/0!	#DIV/0!
Fgf3	0	0	0	0	0	0		#DIV/0!	#DIV/0!
Fgf4	0	0	0	0	0	0		#DIV/0!	#DIV/0!
Fgf19	0	0	0	0	0	0		#DIV/0!	#DIV/0!
Mrgprd	0	0	0	0	0	0		#DIV/0!	#DIV/0!
Mtl5	0	0	0	0	0	0		#DIV/0!	#DIV/0!
RGD1307603	0	0	0	0	0	0		#DIV/0!	#DIV/0!
Slc29a2	0	0	0	0	0	0		#DIV/0!	#DIV/0!
B3gnt1	0	0	0	0	0	0		#DIV/0!	#DIV/0!
Brms1	0	0	0	0	0	0		#DIV/0!	#DIV/0!
Rin1	0	0	0	0	0	0		#DIV/0!	#DIV/0!
Cd248	0	0	0	0	0	0		#DIV/0!	#DIV/0!
Tmem151a	0	0	0	0	0	0		#DIV/0!	#DIV/0!
Gal3st3	0	0.526239	0	0	6	0		#DIV/0!	#DIV/0!
Tmem262	0	0.37434	0	0	1	0		#DIV/0!	#DIV/0!
LOC499306	0	0	0	0	0	0		#DIV/0!	#DIV/0!
Mir194-2	0	0	0	0	0	0		#DIV/0!	#DIV/0!
Mir192	0	0	0	0	0	0		#DIV/0!	#DIV/0!
Slc22a12	0	0.532341	0	0	6	0		#DIV/0!	#DIV/0!
Slc22a24	0	0	0	0	0	0		#DIV/0!	#DIV/0!
UST4r	0	0	0	0	0	0		#DIV/0!	#DIV/0!
Ust5r	0	0	0	0	0	0		#DIV/0!	#DIV/0!
Slc22a25	0	0	0	0	0	0		#DIV/0!	#DIV/0!
Scgb1d2	0	0	0	0	0	0		#DIV/0!	#DIV/0!
Psbpc2	0	0	0	0	0	0		#DIV/0!	#DIV/0!
Vwce	0	0	0	0	0	0		#DIV/0!	#DIV/0!
Ms4a10	0	0	0	0	0	0		#DIV/0!	#DIV/0!
Ms4a15	0	0	0	0	0	0		#DIV/0!	#DIV/0!
Ms4a6bl	0	0	0	0	0	0		#DIV/0!	#DIV/0!
Ms4a2	0	0	0	0	0	0		#DIV/0!	#DIV/0!
Gif	0	0.141485	0	0	1	0		#DIV/0!	#DIV/0!
Olr318	0	0	0	0	0	0		#DIV/0!	#DIV/0!
Olr319	0	0	0	0	0	0		#DIV/0!	#DIV/0!
Olr321	0	0	0	0	0	0		#DIV/0!	#DIV/0!
Olr322	0	0	0	0	0	0		#DIV/0!	#DIV/0!
Olr323	0	0	0	0	0	0		#DIV/0!	#DIV/0!
Olr324	0	0	0	0	0	0		#DIV/0!	#DIV/0!
Olr325	0	0	0	0	0	0		#DIV/0!	#DIV/0!
Olr326	0	0	0	0	0	0		#DIV/0!	#DIV/0!
Olr330	0	0	0	0	0	0		#DIV/0!	#DIV/0!
Olr337	0	0	0	0	0	0		#DIV/0!	#DIV/0!
Glyat	0	0	0	0	0	0		#DIV/0!	#DIV/0!
Olr338	0	0	0	0	0	0		#DIV/0!	#DIV/0!
Spink5	0	0	0	0	0	0		#DIV/0!	#DIV/0!
Olr336	0	0	0	0	0	0		#DIV/0!	#DIV/0!
Olr334	0	0	0	0	0	0		#DIV/0!	#DIV/0!
Olr332	0	0	0	0	0	0		#DIV/0!	#DIV/0!
Olr331	0	0	0	0	0	0		#DIV/0!	#DIV/0!
Olr387	0	0	0	0	0	0		#DIV/0!	#DIV/0!
Glyatl2	0	0	0	0	0	0		#DIV/0!	#DIV/0!
Olr339	0	0	0	0	0	0		#DIV/0!	#DIV/0!
Olr340	0	0	0	0	0	0		#DIV/0!	#DIV/0!
Olr341	0	0	0	0	0	0		#DIV/0!	#DIV/0!
Olr343	0	0	0	0	0	0		#DIV/0!	#DIV/0!
Olr344	0	0	0	0	0	0		#DIV/0!	#DIV/0!
Olr346	0	0	0	0	0	0		#DIV/0!	#DIV/0!
Olr347	0	0	0	0	0	0		#DIV/0!	#DIV/0!
Olr348	0	0	0	0	0	0		#DIV/0!	#DIV/0!
Olr349	0	0	0	0	0	0		#DIV/0!	#DIV/0!
Olr352	0	0	0	0	0	0		#DIV/0!	#DIV/0!
Olr354	0	0	0	0	0	0		#DIV/0!	#DIV/0!
Olr357	0	0	0	0	0	0		#DIV/0!	#DIV/0!
Olr358	0	0	0	0	0	0		#DIV/0!	#DIV/0!
Olr360	0	0	0	0	0	0		#DIV/0!	#DIV/0!
Olr361	0	0	0	0	0	0		#DIV/0!	#DIV/0!
Olr363	0	0	0	0	0	0		#DIV/0!	#DIV/0!
Olr365	0	0	0	0	0	0		#DIV/0!	#DIV/0!
Olr367	0	0	0	0	0	0		#DIV/0!	#DIV/0!
Olr371	0	0	0	0	0	0		#DIV/0!	#DIV/0!
Olr372	0	0	0	0	0	0		#DIV/0!	#DIV/0!
Olr373	0	0	0	0	0	0		#DIV/0!	#DIV/0!
Olr374	0	0	0	0	0	0		#DIV/0!	#DIV/0!
Olr375	0	0	0	0	0	0		#DIV/0!	#DIV/0!
Olr376	0	0	0	0	0	0		#DIV/0!	#DIV/0!
Olr377	0	0	0	0	0	0		#DIV/0!	#DIV/0!
Olr378	0	0	0	0	0	0		#DIV/0!	#DIV/0!
Olr379	0	0	0	0	0	0		#DIV/0!	#DIV/0!
Olr380	0	0	0	0	0	0		#DIV/0!	#DIV/0!
Olr382	0	0	0	0	0	0		#DIV/0!	#DIV/0!
Olr383	0	0	0	0	0	0		#DIV/0!	#DIV/0!
Olr384	0	0	0	0	0	0		#DIV/0!	#DIV/0!
Foxb2	0	0	0	0	0	0		#DIV/0!	#DIV/0!
Tmc1	0	0	0	0	0	0		#DIV/0!	#DIV/0!
Mir204	0	0	0	0	0	0		#DIV/0!	#DIV/0!
Aldh1a7	0	0.204367	0	0	2	0		#DIV/0!	#DIV/0!
Dmrt1	0	0	0	0	0	0		#DIV/0!	#DIV/0!
Dmrt3	0	0	0	0	0	0		#DIV/0!	#DIV/0!
Kcnv2	0	0.0367791	0	0	1	0		#DIV/0!	#DIV/0!
Mir101b	0	0	0	0	0	0		#DIV/0!	#DIV/0!
Pdcd1lg2	0	0	0	0	0	0		#DIV/0!	#DIV/0!
Mlana	0	0	0	0	0	0		#DIV/0!	#DIV/0!
Tpd52l3	0	0	0	0	0	0		#DIV/0!	#DIV/0!
Mbl2	0	0	0	0	0	0		#DIV/0!	#DIV/0!
Dkk1	0	0.0416931	0	0	1	0		#DIV/0!	#DIV/0!
A1cf	0	0	0	0	0	0		#DIV/0!	#DIV/0!
Cyp2b15	0	0	0	0	0	0		#DIV/0!	#DIV/0!
Ankrd22	0	0	0	0	0	0		#DIV/0!	#DIV/0!
Mir107	0	0	0	0	0	0		#DIV/0!	#DIV/0!
Pde6c	0	0	0	0	0	0		#DIV/0!	#DIV/0!
Hells	0	0	0	0	0	0		#DIV/0!	#DIV/0!
Cyp2c24	0	0	0	0	0	0		#DIV/0!	#DIV/0!
Cyp2c12	0	0	0	0	0	0		#DIV/0!	#DIV/0!
Cyp2c13	0	0	0	0	0	0		#DIV/0!	#DIV/0!
Aldh18a1	0	0	0	0	0	0		#DIV/0!	#DIV/0!
Cyp2c22	0	0	0	0	0	0		#DIV/0!	#DIV/0!
Ccnj	0	0	0	0	0	0		#DIV/0!	#DIV/0!
Opalin	0	0	0	0	0	0		#DIV/0!	#DIV/0!
Tll2	0	0.0628203	0	0	1	0		#DIV/0!	#DIV/0!
Mir3085	0	0	0	0	0	0		#DIV/0!	#DIV/0!
Kcnip2	0	0	0	0	0	0		#DIV/0!	#DIV/0!
Nkx2-3	0	0	0	0	0	0		#DIV/0!	#DIV/0!
Cpn1	0	0	0	0	0	0		#DIV/0!	#DIV/0!
Cyp2c23	0	0	0	0	0	0		#DIV/0!	#DIV/0!
Pkd2l1	0	0	0	0	0	0		#DIV/0!	#DIV/0!
Wnt8b	0	0.262758	0	0	2	0		#DIV/0!	#DIV/0!
Pax2	0	0	0	0	0	0		#DIV/0!	#DIV/0!
Lbx1	0	0	0	0	0	0		#DIV/0!	#DIV/0!
Fgf8	0	0	0	0	0	0		#DIV/0!	#DIV/0!
Elovl3	0	0	0	0	0	0		#DIV/0!	#DIV/0!
Mir146b	0	0	0	0	0	0		#DIV/0!	#DIV/0!
Cyp17a1	0	0	0	0	0	0		#DIV/0!	#DIV/0!
Calhm1	0	0	0	0	0	0		#DIV/0!	#DIV/0!
Mir3584	0	0	0	0	0	0		#DIV/0!	#DIV/0!
Sorcs3	0	0	0	0	0	0		#DIV/0!	#DIV/0!
Ins1	0	0	0	0	0	0		#DIV/0!	#DIV/0!
Tectb	0	0.139169	0	0	2	0		#DIV/0!	#DIV/0!
Habp2	0	0	0	0	0	0		#DIV/0!	#DIV/0!
Plekhs1	0	0	0	0	0	0		#DIV/0!	#DIV/0!
Mir6316	0	0	0	0	0	0		#DIV/0!	#DIV/0!
Ccdc172	0	0	0	0	0	0		#DIV/0!	#DIV/0!
Pnlip	0	0	0	0	0	0		#DIV/0!	#DIV/0!
Pnliprp1	0	0	0	0	0	0		#DIV/0!	#DIV/0!
Pnliprp2	0	0	0	0	0	0		#DIV/0!	#DIV/0!
Vax1	0	0	0	0	0	0		#DIV/0!	#DIV/0!
Ces2c	0	0	0	0	0	0		#DIV/0!	#DIV/0!
LOC100365112	0	0	0	0	0	0		#DIV/0!	#DIV/0!
Ces2	0	0	0	0	0	0		#DIV/0!	#DIV/0!
Mir484	0	0	0	0	0	0		#DIV/0!	#DIV/0!
Pla2g10	0	0	0	0	0	0		#DIV/0!	#DIV/0!
Tnfrsf17	0	0	0	0	0	0		#DIV/0!	#DIV/0!
Gspt1	0	0	0	0	0	0		#DIV/0!	#DIV/0!
LOC100911627	0	0	0	0	0	0		#DIV/0!	#DIV/0!
Prm1	0	0	0	0	0	0		#DIV/0!	#DIV/0!
Prm2	0	0	0	0	0	0		#DIV/0!	#DIV/0!
Prm3	0	0	0	0	0	0		#DIV/0!	#DIV/0!
Tekt5	0	0	0	0	0	0		#DIV/0!	#DIV/0!
Atf7ip2	0	0	0	0	0	0		#DIV/0!	#DIV/0!
Grin2a	0	0.0811057	0	0	2	0		#DIV/0!	#DIV/0!
Mir3568	0	0	0	0	0	0		#DIV/0!	#DIV/0!
Ubald1	0	0	0	0	0	0		#DIV/0!	#DIV/0!
Olr1356	0	0	0	0	0	0		#DIV/0!	#DIV/0!
Olr1358	0	0	0	0	0	0		#DIV/0!	#DIV/0!
Olr1365	0	0	0	0	0	0		#DIV/0!	#DIV/0!
Olr1381	0	0	0	0	0	0		#DIV/0!	#DIV/0!
Olr1355	0	0	0	0	0	0		#DIV/0!	#DIV/0!
Olr1525	0	0	0	0	0	0		#DIV/0!	#DIV/0!
Olr1361	0	0	0	0	0	0		#DIV/0!	#DIV/0!
Olr1362	0	0	0	0	0	0		#DIV/0!	#DIV/0!
Olr1364	0	0	0	0	0	0		#DIV/0!	#DIV/0!
Olr1366	0	0	0	0	0	0		#DIV/0!	#DIV/0!
Olr1368	0	0	0	0	0	0		#DIV/0!	#DIV/0!
Olr1369	0	0	0	0	0	0		#DIV/0!	#DIV/0!
Olr1370	0	0	0	0	0	0		#DIV/0!	#DIV/0!
Olr1372	0	0	0	0	0	0		#DIV/0!	#DIV/0!
Olr1373	0	0	0	0	0	0		#DIV/0!	#DIV/0!
Olr1374	0	0	0	0	0	0		#DIV/0!	#DIV/0!
Olr1375	0	0	0	0	0	0		#DIV/0!	#DIV/0!
Olr1376	0	0	0	0	0	0		#DIV/0!	#DIV/0!
Olr1378	0	0	0	0	0	0		#DIV/0!	#DIV/0!
Olr1380	0	0	0	0	0	0		#DIV/0!	#DIV/0!
Olr1382	0	0	0	0	0	0		#DIV/0!	#DIV/0!
Ccdc64b	0	0	0	0	0	0		#DIV/0!	#DIV/0!
Kremen2	0	0.0988057	0	0	1	0		#DIV/0!	#DIV/0!
Prss33	0	0	0	0	0	0		#DIV/0!	#DIV/0!
Prss32	0	0	0	0	0	0		#DIV/0!	#DIV/0!
Prss21	0	0	0	0	0	0		#DIV/0!	#DIV/0!
Csap1	0	0	0	0	0	0		#DIV/0!	#DIV/0!
Sbp	0	0	0	0	0	0		#DIV/0!	#DIV/0!
RGD1562673	0	0	0	0	0	0		#DIV/0!	#DIV/0!
Prss22	0	0	0	0	0	0		#DIV/0!	#DIV/0!
Prss27	0	0	0	0	0	0		#DIV/0!	#DIV/0!
Meiob	0	0	0	0	0	0		#DIV/0!	#DIV/0!
Igfals	0	0.179529	0	0	2	0		#DIV/0!	#DIV/0!
Mir3547	0	0	0	0	0	0		#DIV/0!	#DIV/0!
Prss34	0	0	0	0	0	0		#DIV/0!	#DIV/0!
Tpsab1	0	0.937686	0	0	6	0		#DIV/0!	#DIV/0!
Tpsb2	0	1.23071	0	0	7	0		#DIV/0!	#DIV/0!
Tekt4	0	0	0	0	0	0		#DIV/0!	#DIV/0!
Sstr5	0	0	0	0	0	0		#DIV/0!	#DIV/0!
Msln	0	0	0	0	0	0		#DIV/0!	#DIV/0!
Hba2	0	0	0	0	0	0		#DIV/0!	#DIV/0!
Hba1	0	0	0	0	0	0		#DIV/0!	#DIV/0!
Hbz	0	0	0	0	0	0		#DIV/0!	#DIV/0!
RGD1311343	0	0	0	0	0	0		#DIV/0!	#DIV/0!
Nkx2-5	0	0.144696	0	0	1	0		#DIV/0!	#DIV/0!
Efcab9	0	0	0	0	0	0		#DIV/0!	#DIV/0!
Smim23	0	0	0	0	0	0		#DIV/0!	#DIV/0!
Foxi1	0	0	0	0	0	0		#DIV/0!	#DIV/0!
Mir218-2	0	0	0	0	0	0		#DIV/0!	#DIV/0!
Mir103-1	0	0	0	0	0	0		#DIV/0!	#DIV/0!
Gabra6	0	0	0	0	0	0		#DIV/0!	#DIV/0!
Gabrb2	0	0	0	0	0	0		#DIV/0!	#DIV/0!
Mir146a	0	0	0	0	0	0		#DIV/0!	#DIV/0!
Il12b	0	0	0	0	0	0		#DIV/0!	#DIV/0!
Fam71b	0	0	0	0	0	0		#DIV/0!	#DIV/0!
Dppa1	0	0	0	0	0	0		#DIV/0!	#DIV/0!
Olr1383	0	0	0	0	0	0		#DIV/0!	#DIV/0!
Olr1384	0	0	0	0	0	0		#DIV/0!	#DIV/0!
Olr1385	0	0	0	0	0	0		#DIV/0!	#DIV/0!
Olr1386	0	0	0	0	0	0		#DIV/0!	#DIV/0!
Olr1387	0	0	0	0	0	0		#DIV/0!	#DIV/0!
Olr1388	0	0	0	0	0	0		#DIV/0!	#DIV/0!
Olr1389	0	0	0	0	0	0		#DIV/0!	#DIV/0!
Olr1391	0	0	0	0	0	0		#DIV/0!	#DIV/0!
Olr1392	0	0	0	0	0	0		#DIV/0!	#DIV/0!
Olr1393	0	0	0	0	0	0		#DIV/0!	#DIV/0!
Olr1394	0	0	0	0	0	0		#DIV/0!	#DIV/0!
Olr1395	0	0	0	0	0	0		#DIV/0!	#DIV/0!
Olr1396	0	0	0	0	0	0		#DIV/0!	#DIV/0!
Olr1397	0	0	0	0	0	0		#DIV/0!	#DIV/0!
Olr1398	0	0	0	0	0	0		#DIV/0!	#DIV/0!
Olr1400	0	0	0	0	0	0		#DIV/0!	#DIV/0!
Olr1399	0	0	0	0	0	0		#DIV/0!	#DIV/0!
Olr1401	0	0	0	0	0	0		#DIV/0!	#DIV/0!
Phykpl	0	0	0	0	0	0		#DIV/0!	#DIV/0!
Hnrnpab	0	0	0	0	0	0		#DIV/0!	#DIV/0!
Nhp2	0	0	0	0	0	0		#DIV/0!	#DIV/0!
Rmnd5b	0	0	0	0	0	0		#DIV/0!	#DIV/0!
N4bp3	0	0	0	0	0	0		#DIV/0!	#DIV/0!
Trappc2b	0	0	0	0	0	0		#DIV/0!	#DIV/0!
Scgb3a1	0	0	0	0	0	0		#DIV/0!	#DIV/0!
Mir336	0	0	0	0	0	0		#DIV/0!	#DIV/0!
Prop1	0	0	0	0	0	0		#DIV/0!	#DIV/0!
Olr1404	0	0	0	0	0	0		#DIV/0!	#DIV/0!
Olr1405	0	0	0	0	0	0		#DIV/0!	#DIV/0!
Olr1406	0	0	0	0	0	0		#DIV/0!	#DIV/0!
Olr1407	0	0	0	0	0	0		#DIV/0!	#DIV/0!
Olr1408	0	0	0	0	0	0		#DIV/0!	#DIV/0!
Olr1409	0	0	0	0	0	0		#DIV/0!	#DIV/0!
Olr1410	0	0	0	0	0	0		#DIV/0!	#DIV/0!
Olr1411	0	0	0	0	0	0		#DIV/0!	#DIV/0!
Leap2	0	0	0	0	0	0		#DIV/0!	#DIV/0!
Il4	0	0	0	0	0	0		#DIV/0!	#DIV/0!
Il13	0	0	0	0	0	0		#DIV/0!	#DIV/0!
Il5	0	0	0	0	0	0		#DIV/0!	#DIV/0!
Slc22a4	0	0	0	0	0	0		#DIV/0!	#DIV/0!
Csf2	0	0	0	0	0	0		#DIV/0!	#DIV/0!
Il3	0	0	0	0	0	0		#DIV/0!	#DIV/0!
Slc36a3	0	0	0	0	0	0		#DIV/0!	#DIV/0!
Fat2	0	0	0	0	0	0		#DIV/0!	#DIV/0!
Glra1	0	0	0	0	0	0		#DIV/0!	#DIV/0!
Nmur2	0	0	0	0	0	0		#DIV/0!	#DIV/0!
LOC691277	0	0.392385	0	0	2	0		#DIV/0!	#DIV/0!
LOC691286	0	0	0	0	0	0		#DIV/0!	#DIV/0!
Olr1413	0	0	0	0	0	0		#DIV/0!	#DIV/0!
Olr1414	0	0	0	0	0	0		#DIV/0!	#DIV/0!
Olr1415	0	0	0	0	0	0		#DIV/0!	#DIV/0!
Olr1416	0	0	0	0	0	0		#DIV/0!	#DIV/0!
Olr1417	0	0	0	0	0	0		#DIV/0!	#DIV/0!
Olr1418	0	0	0	0	0	0		#DIV/0!	#DIV/0!
Olr1421	0	0	0	0	0	0		#DIV/0!	#DIV/0!
Olr1422	0	0	0	0	0	0		#DIV/0!	#DIV/0!
Olr1423	0	0	0	0	0	0		#DIV/0!	#DIV/0!
Olr1424	0	0	0	0	0	0		#DIV/0!	#DIV/0!
Olr1425	0	0	0	0	0	0		#DIV/0!	#DIV/0!
Olr1428	0	0	0	0	0	0		#DIV/0!	#DIV/0!
Olr1431	0	0	0	0	0	0		#DIV/0!	#DIV/0!
LOC691352	0	0	0	0	0	0		#DIV/0!	#DIV/0!
Olr1432	0	0	0	0	0	0		#DIV/0!	#DIV/0!
Trim58	0	0	0	0	0	0		#DIV/0!	#DIV/0!
Olr1433	0	0	0	0	0	0		#DIV/0!	#DIV/0!
Olr1434	0	0	0	0	0	0		#DIV/0!	#DIV/0!
Olr1435	0	0	0	0	0	0		#DIV/0!	#DIV/0!
Olr1436	0	0	0	0	0	0		#DIV/0!	#DIV/0!
Olr1437	0	0	0	0	0	0		#DIV/0!	#DIV/0!
Olr1439	0	0	0	0	0	0		#DIV/0!	#DIV/0!
Olr1440	0	0	0	0	0	0		#DIV/0!	#DIV/0!
Olr1442	0	0	0	0	0	0		#DIV/0!	#DIV/0!
Olr1443	0	0	0	0	0	0		#DIV/0!	#DIV/0!
Olr1445	0	0	0	0	0	0		#DIV/0!	#DIV/0!
Olr1448	0	0	0	0	0	0		#DIV/0!	#DIV/0!
Olr1449	0	0	0	0	0	0		#DIV/0!	#DIV/0!
Olr1450	0	0	0	0	0	0		#DIV/0!	#DIV/0!
Olr1452	0	0	0	0	0	0		#DIV/0!	#DIV/0!
Olr1456	0	0	0	0	0	0		#DIV/0!	#DIV/0!
Olr1454	0	0	0	0	0	0		#DIV/0!	#DIV/0!
Olr1457	0	0	0	0	0	0		#DIV/0!	#DIV/0!
Olr1458	0	0	0	0	0	0		#DIV/0!	#DIV/0!
Olr1459	0	0	0	0	0	0		#DIV/0!	#DIV/0!
Olr1460	0	0	0	0	0	0		#DIV/0!	#DIV/0!
Natd1	0	0	0	0	0	0		#DIV/0!	#DIV/0!
Map2k3	0	0	0	0	0	0		#DIV/0!	#DIV/0!
Olr1461	0	0	0	0	0	0		#DIV/0!	#DIV/0!
Hist3h2bb	0	0	0	0	0	0		#DIV/0!	#DIV/0!
Wnt3a	0	0	0	0	0	0		#DIV/0!	#DIV/0!
Olr1462	0	0	0	0	0	0		#DIV/0!	#DIV/0!
Olr1463	0	0	0	0	0	0		#DIV/0!	#DIV/0!
Aldh3a1	0	0	0	0	0	0		#DIV/0!	#DIV/0!
Mfap4	0	0	0	0	0	0		#DIV/0!	#DIV/0!
Mapk7	0	0	0	0	0	0		#DIV/0!	#DIV/0!
Tekt3	0	0	0	0	0	0		#DIV/0!	#DIV/0!
Hs3st3a1	0	0	0	0	0	0		#DIV/0!	#DIV/0!
Shisa6	0	1.83226	0	0	15	0		#DIV/0!	#DIV/0!
Myh3	0	0.126786	0	0	4	0		#DIV/0!	#DIV/0!
Rcvrn	0	0	0	0	0	0		#DIV/0!	#DIV/0!
Glp2r	0	0.115722	0	0	1	0		#DIV/0!	#DIV/0!
Dhrs7c	0	0.168091	0	0	1	0		#DIV/0!	#DIV/0!
Cfap52	0	0	0	0	0	0		#DIV/0!	#DIV/0!
Mfsd6l	0	0	0	0	0	0		#DIV/0!	#DIV/0!
Ccdc42	0	0	0	0	0	0		#DIV/0!	#DIV/0!
Alox12b	0	0	0	0	0	0		#DIV/0!	#DIV/0!
Alox15b	0	0	0	0	0	0		#DIV/0!	#DIV/0!
Gucy2e	0	0	0	0	0	0		#DIV/0!	#DIV/0!
LOC497938	0	0.239259	0	0	2	0		#DIV/0!	#DIV/0!
Asgr2	0	0.139933	0	0	1	0		#DIV/0!	#DIV/0!
Mir497	0	0	0	0	0	0		#DIV/0!	#DIV/0!
Mir195	0	0	0	0	0	0		#DIV/0!	#DIV/0!
Alox12e	0	0	0	0	0	0		#DIV/0!	#DIV/0!
Tm4sf5	0	0	0	0	0	0		#DIV/0!	#DIV/0!
Aipl1	0	0	0	0	0	0		#DIV/0!	#DIV/0!
Trpv3	0	0.0635508	0	0	1	0		#DIV/0!	#DIV/0!
Spata22	0	0	0	0	0	0		#DIV/0!	#DIV/0!
Olr1482	0	0	0	0	0	0		#DIV/0!	#DIV/0!
Olr1466	0	0	0	0	0	0		#DIV/0!	#DIV/0!
Olr1467	0	0	0	0	0	0		#DIV/0!	#DIV/0!
Olr1468	0	0	0	0	0	0		#DIV/0!	#DIV/0!
Olr1469	0	0	0	0	0	0		#DIV/0!	#DIV/0!
Olr1481	0	0	0	0	0	0		#DIV/0!	#DIV/0!
Olr1470	0	0	0	0	0	0		#DIV/0!	#DIV/0!
Olr1471	0	0	0	0	0	0		#DIV/0!	#DIV/0!
Olr1472	0	0	0	0	0	0		#DIV/0!	#DIV/0!
Olr1474	0	0	0	0	0	0		#DIV/0!	#DIV/0!
Olr1475	0	0	0	0	0	0		#DIV/0!	#DIV/0!
Olr1479	0	0	0	0	0	0		#DIV/0!	#DIV/0!
Olr1485	0	0	0	0	0	0		#DIV/0!	#DIV/0!
Olr1486	0	0	0	0	0	0		#DIV/0!	#DIV/0!
Olr1488	0	0	0	0	0	0		#DIV/0!	#DIV/0!
Olr1490	0	0	0	0	0	0		#DIV/0!	#DIV/0!
Olr1491	0	0	0	0	0	0		#DIV/0!	#DIV/0!
Olr1492	0	0	0	0	0	0		#DIV/0!	#DIV/0!
Olr1496	0	0	0	0	0	0		#DIV/0!	#DIV/0!
Olr1498	0	0	0	0	0	0		#DIV/0!	#DIV/0!
Olr1499	0	0	0	0	0	0		#DIV/0!	#DIV/0!
Olr1500	0	0	0	0	0	0		#DIV/0!	#DIV/0!
Olr1501	0	0	0	0	0	0		#DIV/0!	#DIV/0!
Olr1504	0	0	0	0	0	0		#DIV/0!	#DIV/0!
Olr1505	0	0	0	0	0	0		#DIV/0!	#DIV/0!
Olr1507	0	0	0	0	0	0		#DIV/0!	#DIV/0!
Olr1509	0	0	0	0	0	0		#DIV/0!	#DIV/0!
Olr1511	0	0	0	0	0	0		#DIV/0!	#DIV/0!
Olr1512	0	0	0	0	0	0		#DIV/0!	#DIV/0!
Olr1513	0	0	0	0	0	0		#DIV/0!	#DIV/0!
Olr1514	0	0	0	0	0	0		#DIV/0!	#DIV/0!
Olr1516	0	0	0	0	0	0		#DIV/0!	#DIV/0!
Olr1517	0	0	0	0	0	0		#DIV/0!	#DIV/0!
Olr1520	0	0	0	0	0	0		#DIV/0!	#DIV/0!
Olr1519	0	0	0	0	0	0		#DIV/0!	#DIV/0!
Mir212	0	1.72331	0	0	1	0		#DIV/0!	#DIV/0!
Mir132	0	1.89394	0	0	1	0		#DIV/0!	#DIV/0!
Mir6326	0	0	0	0	0	0		#DIV/0!	#DIV/0!
Olr1515	0	0	0	0	0	0		#DIV/0!	#DIV/0!
Mir423	0	0	0	0	0	0		#DIV/0!	#DIV/0!
Tmigd1	0	0	0	0	0	0		#DIV/0!	#DIV/0!
RGD1565611	0	0	0	0	0	0		#DIV/0!	#DIV/0!
Cryba1	0	0	0	0	0	0		#DIV/0!	#DIV/0!
Mir451a	0	0	0	0	0	0		#DIV/0!	#DIV/0!
Mir144	0	0	0	0	0	0		#DIV/0!	#DIV/0!
Foxn1	0	0	0	0	0	0		#DIV/0!	#DIV/0!
Sebox	0	0	0	0	0	0		#DIV/0!	#DIV/0!
Mir3549	0	0	0	0	0	0		#DIV/0!	#DIV/0!
Mir193	0	0	0	0	0	0		#DIV/0!	#DIV/0!
Mir365	0	0	0	0	0	0		#DIV/0!	#DIV/0!
Mir632	0	0	0	0	0	0		#DIV/0!	#DIV/0!
Spaca3	0	0	0	0	0	0		#DIV/0!	#DIV/0!
Mir6327	0	0	0	0	0	0		#DIV/0!	#DIV/0!
LOC688925	0	0	0	0	0	0		#DIV/0!	#DIV/0!
Gas2l2	0	0	0	0	0	0		#DIV/0!	#DIV/0!
Wfdc18	0	0	0	0	0	0		#DIV/0!	#DIV/0!
Wfdc21	0	0.519804	0	0	1	0		#DIV/0!	#DIV/0!
Hnf1b	0	0	0	0	0	0		#DIV/0!	#DIV/0!
Lhx1	0	0	0	0	0	0		#DIV/0!	#DIV/0!
Car4	0	0	0	0	0	0		#DIV/0!	#DIV/0!
Mir301a	0	0	0	0	0	0		#DIV/0!	#DIV/0!
Mir142	0	0	0	0	0	0		#DIV/0!	#DIV/0!
Mpo	0	0	0	0	0	0		#DIV/0!	#DIV/0!
Lpo	0	0	0	0	0	0		#DIV/0!	#DIV/0!
Olr1521	0	0	0	0	0	0		#DIV/0!	#DIV/0!
Olr1522	0	0	0	0	0	0		#DIV/0!	#DIV/0!
Olr1523	0	0	0	0	0	0		#DIV/0!	#DIV/0!
Ccdc182	0	0	0	0	0	0		#DIV/0!	#DIV/0!
Kif2b	0	0	0	0	0	0		#DIV/0!	#DIV/0!
Chad	0	0.229775	0	0	2	0		#DIV/0!	#DIV/0!
Hils1	0	0	0	0	0	0		#DIV/0!	#DIV/0!
Igf2bp1	0	0.0908731	0	0	1	0		#DIV/0!	#DIV/0!
Gip	0	0	0	0	0	0		#DIV/0!	#DIV/0!
Hoxb13	0	0	0	0	0	0		#DIV/0!	#DIV/0!
Mir196c	0	0	0	0	0	0		#DIV/0!	#DIV/0!
Mir10a	0	0	0	0	0	0		#DIV/0!	#DIV/0!
Mir152	0	0	0	0	0	0		#DIV/0!	#DIV/0!
Neurod2	0	0	0	0	0	0		#DIV/0!	#DIV/0!
Grb7	0	0	0	0	0	0		#DIV/0!	#DIV/0!
Csf3	0	0	0	0	0	0		#DIV/0!	#DIV/0!
Krt24	0	0	0	0	0	0		#DIV/0!	#DIV/0!
Krt27	0	0	0	0	0	0		#DIV/0!	#DIV/0!
Krt28	0	0	0	0	0	0		#DIV/0!	#DIV/0!
Krt39	0	0	0	0	0	0		#DIV/0!	#DIV/0!
Krt40	0	0	0	0	0	0		#DIV/0!	#DIV/0!
Krtap1-5	0	0	0	0	0	0		#DIV/0!	#DIV/0!
LOC680428	0	0	0	0	0	0		#DIV/0!	#DIV/0!
Krtap31-1	0	0	0	0	0	0		#DIV/0!	#DIV/0!
Krt33a	0	0	0	0	0	0		#DIV/0!	#DIV/0!
Krt34	0	0	0	0	0	0		#DIV/0!	#DIV/0!
Krt31	0	0	0	0	0	0		#DIV/0!	#DIV/0!
Krt33b	0	0	0	0	0	0		#DIV/0!	#DIV/0!
Krt32	0	0	0	0	0	0		#DIV/0!	#DIV/0!
Krt13	0	0	0	0	0	0		#DIV/0!	#DIV/0!
Krt15	0	0	0	0	0	0		#DIV/0!	#DIV/0!
Krt9	0	0	0	0	0	0		#DIV/0!	#DIV/0!
Krt14	0	0	0	0	0	0		#DIV/0!	#DIV/0!
Ka11	0	0	0	0	0	0		#DIV/0!	#DIV/0!
Krt17	0	0	0	0	0	0		#DIV/0!	#DIV/0!
Krt42	0	0	0	0	0	0		#DIV/0!	#DIV/0!
Hcrt	0	0	0	0	0	0		#DIV/0!	#DIV/0!
Sost	0	0	0	0	0	0		#DIV/0!	#DIV/0!
RGD1565533	0	0	0	0	0	0		#DIV/0!	#DIV/0!
Ppy	0	0	0	0	0	0		#DIV/0!	#DIV/0!
Pyy	0	0	0	0	0	0		#DIV/0!	#DIV/0!
Asb16	0	0	0	0	0	0		#DIV/0!	#DIV/0!
Ccdc103	0	0.400184	0	0	2	0		#DIV/0!	#DIV/0!
FAM187A	0	0	0	0	0	0		#DIV/0!	#DIV/0!
Spata32	0	0	0	0	0	0		#DIV/0!	#DIV/0!
Crhr1	0	0	0	0	0	0		#DIV/0!	#DIV/0!
Sppl2c	0	0	0	0	0	0		#DIV/0!	#DIV/0!
Efcab3	0	0	0	0	0	0		#DIV/0!	#DIV/0!
Ace3	0	0	0	0	0	0		#DIV/0!	#DIV/0!
Gh1	0	0	0	0	0	0		#DIV/0!	#DIV/0!
Scn4a	0	0.0274878	0	0	1	0		#DIV/0!	#DIV/0!
Cacng4	0	0.971991	0	0	5	0		#DIV/0!	#DIV/0!
Apoh	0	0	0	0	0	0		#DIV/0!	#DIV/0!
RGD1559578	0	0	0	0	0	0		#DIV/0!	#DIV/0!
Kcnj16	0	0.432289	0	0	4	0		#DIV/0!	#DIV/0!
Mir297	0	0	0	0	0	0		#DIV/0!	#DIV/0!
Btbd17	0	0	0	0	0	0		#DIV/0!	#DIV/0!
Otop3	0	0	0	0	0	0		#DIV/0!	#DIV/0!
Slc16a5	0	0.0688334	0	0	1	0		#DIV/0!	#DIV/0!
Galr2	0	0	0	0	0	0		#DIV/0!	#DIV/0!
Exoc7	0	0	0	0	0	0		#DIV/0!	#DIV/0!
St6galnac1	0	0	0	0	0	0		#DIV/0!	#DIV/0!
Cep295nl	0	0	0	0	0	0		#DIV/0!	#DIV/0!
Enpp7	0	0	0	0	0	0		#DIV/0!	#DIV/0!
Mir3065	0	0	0	0	0	0		#DIV/0!	#DIV/0!
Mir338	0	0	0	0	0	0		#DIV/0!	#DIV/0!
Mir3594	0	0	0	0	0	0		#DIV/0!	#DIV/0!
Mir3562	0	0	0	0	0	0		#DIV/0!	#DIV/0!
Ppp1r27	0	0	0	0	0	0		#DIV/0!	#DIV/0!
Tex19.2	0	0	0	0	0	0		#DIV/0!	#DIV/0!
Tex19.1	0	0	0	0	0	0		#DIV/0!	#DIV/0!
Uts2r	0	0	0	0	0	0		#DIV/0!	#DIV/0!
Vom2r65	0	0	0	0	0	0		#DIV/0!	#DIV/0!
Vom2r4	0	0	0	0	0	0		#DIV/0!	#DIV/0!
Htr1f	0	0	0	0	0	0		#DIV/0!	#DIV/0!
Pou1f1	0	0	0	0	0	0		#DIV/0!	#DIV/0!
Lipi	0	0	0	0	0	0		#DIV/0!	#DIV/0!
Mir99a	0	0	0	0	0	0		#DIV/0!	#DIV/0!
Mirlet7c-1	0	0	0	0	0	0		#DIV/0!	#DIV/0!
Mir3588	0	0	0	0	0	0		#DIV/0!	#DIV/0!
Mir125b-2	0	0	0	0	0	0		#DIV/0!	#DIV/0!
Tmprss15	0	0	0	0	0	0		#DIV/0!	#DIV/0!
Olr901	0	0	0	0	0	0		#DIV/0!	#DIV/0!
Olr922	0	0	0	0	0	0		#DIV/0!	#DIV/0!
Mir155	0	0	0	0	0	0		#DIV/0!	#DIV/0!
Grik1	0	0	0	0	0	0		#DIV/0!	#DIV/0!
Cldn17	0	0	0	0	0	0		#DIV/0!	#DIV/0!
Cldn8	0	0	0	0	0	0		#DIV/0!	#DIV/0!
Krtap13-2	0	0	0	0	0	0		#DIV/0!	#DIV/0!
Krtap14	0	0	0	0	0	0		#DIV/0!	#DIV/0!
Krtap15-1	0	0	0	0	0	0		#DIV/0!	#DIV/0!
Krtap19-5	0	0	0	0	0	0		#DIV/0!	#DIV/0!
Krtap16-5	0	0	0	0	0	0		#DIV/0!	#DIV/0!
Olig1	0	0	0	0	0	0		#DIV/0!	#DIV/0!
LOC498063	0	0	0	0	0	0		#DIV/0!	#DIV/0!
Kcne1	0	0	0	0	0	0		#DIV/0!	#DIV/0!
Mir802	0	0	0	0	0	0		#DIV/0!	#DIV/0!
RGD1562683	0	0	0	0	0	0		#DIV/0!	#DIV/0!
Sim2	0	0.25969	0	0	5	0		#DIV/0!	#DIV/0!
Mir6324	0	0	0	0	0	0		#DIV/0!	#DIV/0!
Hmgn1	0	0	0	0	0	0		#DIV/0!	#DIV/0!
Lca5l	0	0.185807	0	0	2	0		#DIV/0!	#DIV/0!
Mir6325	0	0	0	0	0	0		#DIV/0!	#DIV/0!
Igsf5	0	0	0	0	0	0		#DIV/0!	#DIV/0!
Dscam	0	0.0869359	0	0	3	0		#DIV/0!	#DIV/0!
Fam3b	0	0.401865	0	0	2	0		#DIV/0!	#DIV/0!
Olr1528	0	0	0	0	0	0		#DIV/0!	#DIV/0!
Olr1529	0	0	0	0	0	0		#DIV/0!	#DIV/0!
Olr1530	0	0	0	0	0	0		#DIV/0!	#DIV/0!
Olr1531	0	0	0	0	0	0		#DIV/0!	#DIV/0!
Olr1532	0	0	0	0	0	0		#DIV/0!	#DIV/0!
Olr1538	0	0	0	0	0	0		#DIV/0!	#DIV/0!
Olr1539	0	0	0	0	0	0		#DIV/0!	#DIV/0!
Olr1537	0	0	0	0	0	0		#DIV/0!	#DIV/0!
Olr1540	0	0	0	0	0	0		#DIV/0!	#DIV/0!
Olr1541	0	0	0	0	0	0		#DIV/0!	#DIV/0!
Olr1542	0	0	0	0	0	0		#DIV/0!	#DIV/0!
Olr1543	0	0	0	0	0	0		#DIV/0!	#DIV/0!
Olr1545	0	0	0	0	0	0		#DIV/0!	#DIV/0!
Olr1546	0	0	0	0	0	0		#DIV/0!	#DIV/0!
Olr1547	0	0	0	0	0	0		#DIV/0!	#DIV/0!
Olr1548	0	0	0	0	0	0		#DIV/0!	#DIV/0!
Olr1549	0	0	0	0	0	0		#DIV/0!	#DIV/0!
Olr1551	0	0	0	0	0	0		#DIV/0!	#DIV/0!
Olr1553	0	0	0	0	0	0		#DIV/0!	#DIV/0!
Olr1555	0	0	0	0	0	0		#DIV/0!	#DIV/0!
Olr1557	0	0	0	0	0	0		#DIV/0!	#DIV/0!
Olr1558	0	0	0	0	0	0		#DIV/0!	#DIV/0!
Olr1559	0	0	0	0	0	0		#DIV/0!	#DIV/0!
Olr1560	0	0	0	0	0	0		#DIV/0!	#DIV/0!
Olr1562	0	0	0	0	0	0		#DIV/0!	#DIV/0!
Olr1563	0	0	0	0	0	0		#DIV/0!	#DIV/0!
Olr1564	0	0	0	0	0	0		#DIV/0!	#DIV/0!
Olr1561	0	0	0	0	0	0		#DIV/0!	#DIV/0!
Tmem30c	0	0	0	0	0	0		#DIV/0!	#DIV/0!
Olr1533	0	0	0	0	0	0		#DIV/0!	#DIV/0!
Olr1535	0	0	0	0	0	0		#DIV/0!	#DIV/0!
Olr1536	0	0	0	0	0	0		#DIV/0!	#DIV/0!
Tmem45a	0	0	0	0	0	0		#DIV/0!	#DIV/0!
Adgrg7	0	0	0	0	0	0		#DIV/0!	#DIV/0!
Retnla	0	0	0	0	0	0		#DIV/0!	#DIV/0!
Retnlb	0	0	0	0	0	0		#DIV/0!	#DIV/0!
Olr1451	0	0	0	0	0	0		#DIV/0!	#DIV/0!
Olr1453	0	0	0	0	0	0		#DIV/0!	#DIV/0!
Olr1455	0	0	0	0	0	0		#DIV/0!	#DIV/0!
Abhd10	0	0	0	0	0	0		#DIV/0!	#DIV/0!
Tagln3	0	0	0	0	0	0		#DIV/0!	#DIV/0!
Slc9c1	0	0	0	0	0	0		#DIV/0!	#DIV/0!
Btla	0	0.206352	0	0	1	0		#DIV/0!	#DIV/0!
LOC498084	0	0	0	0	0	0		#DIV/0!	#DIV/0!
Upk1b	0	0	0	0	0	0		#DIV/0!	#DIV/0!
Nr1i2	0	0	0	0	0	0		#DIV/0!	#DIV/0!
Stfa3	0	0	0	0	0	0		#DIV/0!	#DIV/0!
Stfa2l1	0	0	0	0	0	0		#DIV/0!	#DIV/0!
Stfa3l1	0	0	0	0	0	0		#DIV/0!	#DIV/0!
Csta	0	0	0	0	0	0		#DIV/0!	#DIV/0!
Ropn1	0	0	0	0	0	0		#DIV/0!	#DIV/0!
Muc20	0	0	0	0	0	0		#DIV/0!	#DIV/0!
Zdhhc19	0	0	0	0	0	0		#DIV/0!	#DIV/0!
Pigz	0	0	0	0	0	0		#DIV/0!	#DIV/0!
LOC102549772	0	0	0	0	0	0		#DIV/0!	#DIV/0!
Mfi2	0	0.182309	0	0	4	0		#DIV/0!	#DIV/0!
Gp5	0	0	0	0	0	0		#DIV/0!	#DIV/0!
Cpn2	0	0	0	0	0	0		#DIV/0!	#DIV/0!
Atp13a4	0	0	0	0	0	0		#DIV/0!	#DIV/0!
Atp13a5	0	0	0	0	0	0		#DIV/0!	#DIV/0!
Uts2b	0	0	0	0	0	0		#DIV/0!	#DIV/0!
Ostn	0	0	0	0	0	0		#DIV/0!	#DIV/0!
Cldn16	0	0	0	0	0	0		#DIV/0!	#DIV/0!
Tp63	0	0.0746198	0	0	2	0		#DIV/0!	#DIV/0!
Tprg1	0	0	0	0	0	0		#DIV/0!	#DIV/0!
Mir28	0	0	0	0	0	0		#DIV/0!	#DIV/0!
Rtp2	0	0	0	0	0	0		#DIV/0!	#DIV/0!
Sst	0	0	0	0	0	0		#DIV/0!	#DIV/0!
Rtp1	0	0	0	0	0	0		#DIV/0!	#DIV/0!
Kng1l1	0	0	0	0	0	0		#DIV/0!	#DIV/0!
Kng1	0	0	0	0	0	0		#DIV/0!	#DIV/0!
Hrg	0	0	0	0	0	0		#DIV/0!	#DIV/0!
Ahsg	0	0	0	0	0	0		#DIV/0!	#DIV/0!
Thpo	0	0	0	0	0	0		#DIV/0!	#DIV/0!
Polr2h	0	0	0	0	0	0		#DIV/0!	#DIV/0!
Clcn2	0	0	0	0	0	0		#DIV/0!	#DIV/0!
Mir1224	0	0	0	0	0	0		#DIV/0!	#DIV/0!
Mir6323	0	0	0	0	0	0		#DIV/0!	#DIV/0!
B3gnt5	0	0	0	0	0	0		#DIV/0!	#DIV/0!
Lamp3	0	0	0	0	0	0		#DIV/0!	#DIV/0!
Olr1567	0	0	0	0	0	0		#DIV/0!	#DIV/0!
Olr1568	0	0	0	0	0	0		#DIV/0!	#DIV/0!
Olr1565	0	0	0	0	0	0		#DIV/0!	#DIV/0!
Olr1566	0	0	0	0	0	0		#DIV/0!	#DIV/0!
Olr1569	0	0	0	0	0	0		#DIV/0!	#DIV/0!
Olr1570	0	0	0	0	0	0		#DIV/0!	#DIV/0!
Gp1bb	0	0	0	0	0	0		#DIV/0!	#DIV/0!
Mir185	0	2.3911	0	0	1	0		#DIV/0!	#DIV/0!
Mir1306	0	0	0	0	0	0		#DIV/0!	#DIV/0!
Vpreb2	0	0	0	0	0	0		#DIV/0!	#DIV/0!
Gsc2	0	0.169732	0	0	1	0		#DIV/0!	#DIV/0!
Dgcr2	0	0	0	0	0	0		#DIV/0!	#DIV/0!
Car15	0	0	0	0	0	0		#DIV/0!	#DIV/0!
Serpind1	0	0.0918329	0	0	1	0		#DIV/0!	#DIV/0!
Mir301b	0	0	0	0	0	0		#DIV/0!	#DIV/0!
Mir130b	0	0	0	0	0	0		#DIV/0!	#DIV/0!
Vpreb1	0	0	0	0	0	0		#DIV/0!	#DIV/0!
Igll1	0	0	0	0	0	0		#DIV/0!	#DIV/0!
Spag6	0	0	0	0	0	0		#DIV/0!	#DIV/0!
Rn5s	0	0	0	0	0	0		#DIV/0!	#DIV/0!
Pcp2	0	0	0	0	0	0		#DIV/0!	#DIV/0!
Retn	0	0.317754	0	0	1	0		#DIV/0!	#DIV/0!
Cd209e	0	0.800368	0	0	3	0		#DIV/0!	#DIV/0!
Clec4m	0	3.9721	0	0	19	0		#DIV/0!	#DIV/0!
Cd209b	0	2.86454	0	0	18	0		#DIV/0!	#DIV/0!
Vom2r59	0	0	0	0	0	0		#DIV/0!	#DIV/0!
Vom2r60	0	0	0	0	0	0		#DIV/0!	#DIV/0!
Vom2r58	0	0	0	0	0	0		#DIV/0!	#DIV/0!
Katnal1	0	0	0	0	0	0		#DIV/0!	#DIV/0!
Pomp	0	0	0	0	0	0		#DIV/0!	#DIV/0!
Cdx2	0	0	0	0	0	0		#DIV/0!	#DIV/0!
Pdx1	0	0	0	0	0	0		#DIV/0!	#DIV/0!
Gsx1	0	0	0	0	0	0		#DIV/0!	#DIV/0!
Gpr12	0	0	0	0	0	0		#DIV/0!	#DIV/0!
Cyp3a18	0	0	0	0	0	0		#DIV/0!	#DIV/0!
Cyp3a2	0	0	0	0	0	0		#DIV/0!	#DIV/0!
Cyp3a23/3a1	0	0	0	0	0	0		#DIV/0!	#DIV/0!
Spdye4	0	0	0	0	0	0		#DIV/0!	#DIV/0!
Grifin	0	0.32811	0	0	1	0		#DIV/0!	#DIV/0!
Tmem184a	0	0	0	0	0	0		#DIV/0!	#DIV/0!
Uncx	0	0	0	0	0	0		#DIV/0!	#DIV/0!
LOC498152	0	0	0	0	0	0		#DIV/0!	#DIV/0!
Mir339	0	0	0	0	0	0		#DIV/0!	#DIV/0!
LOC498155	0	0	0	0	0	0		#DIV/0!	#DIV/0!
MGC112692	0	0	0	0	0	0		#DIV/0!	#DIV/0!
LOC288521	0	0	0	0	0	0		#DIV/0!	#DIV/0!
Cyp3a9	0	0	0	0	0	0		#DIV/0!	#DIV/0!
Azgp1	0	0	0	0	0	0		#DIV/0!	#DIV/0!
Mir93	0	2.19871	0	0	1	0		#DIV/0!	#DIV/0!
Mir106b	0	6.99834	0	0	3	0		#DIV/0!	#DIV/0!
Vom2r61	0	0	0	0	0	0		#DIV/0!	#DIV/0!
Vom2r62	0	0	0	0	0	0		#DIV/0!	#DIV/0!
Vom2r64	0	0	0	0	0	0		#DIV/0!	#DIV/0!
Vom2r63	0	0	0	0	0	0		#DIV/0!	#DIV/0!
Mepce	0	0	0	0	0	0		#DIV/0!	#DIV/0!
Ppp1r35	0	0	0	0	0	0		#DIV/0!	#DIV/0!
LOC100362783	0	0	0	0	0	0		#DIV/0!	#DIV/0!
Tsc22d4	0	0	0	0	0	0		#DIV/0!	#DIV/0!
Epo	0	0	0	0	0	0		#DIV/0!	#DIV/0!
Mir702	0	0	0	0	0	0		#DIV/0!	#DIV/0!
Col26a1	0	0	0	0	0	0		#DIV/0!	#DIV/0!
Upk3bl	0	0.196193	0	0	1	0		#DIV/0!	#DIV/0!
Zp3	0	0	0	0	0	0		#DIV/0!	#DIV/0!
Ccl26	0	0	0	0	0	0		#DIV/0!	#DIV/0!
Trim50	0	0.263482	0	0	2	0		#DIV/0!	#DIV/0!
Fkbp6	0	0	0	0	0	0		#DIV/0!	#DIV/0!
Mir6322	0	0	0	0	0	0		#DIV/0!	#DIV/0!
Vkorc1l1	0	0	0	0	0	0		#DIV/0!	#DIV/0!
Sept14	0	0	0	0	0	0		#DIV/0!	#DIV/0!
Tmem132d	0	0	0	0	0	0		#DIV/0!	#DIV/0!
Hpd	0	0	0	0	0	0		#DIV/0!	#DIV/0!
Ccdc63	0	0	0	0	0	0		#DIV/0!	#DIV/0!
Oas1i	0	0	0	0	0	0		#DIV/0!	#DIV/0!
Oas1d	0	0	0	0	0	0		#DIV/0!	#DIV/0!
Lhx5	0	0	0	0	0	0		#DIV/0!	#DIV/0!
Ccdc60	0	0	0	0	0	0		#DIV/0!	#DIV/0!
Triap1	0	0	0	0	0	0		#DIV/0!	#DIV/0!
Foxn4	0	0.211914	0	0	3	0		#DIV/0!	#DIV/0!
Dao	0	0	0	0	0	0		#DIV/0!	#DIV/0!
Crybb3	0	0	0	0	0	0		#DIV/0!	#DIV/0!
Crybb2	0	0	0	0	0	0		#DIV/0!	#DIV/0!
Crybb1	0	0	0	0	0	0		#DIV/0!	#DIV/0!
Miat	0	0.090294	0	0	4	0		#DIV/0!	#DIV/0!
Gtpbp6	0	0	0	0	0	0		#DIV/0!	#DIV/0!
LOC100359649	0	0	0	0	0	0		#DIV/0!	#DIV/0!
Cntnap5c	0	0.097571	0	0	2	0		#DIV/0!	#DIV/0!
Olr1064	0	0	0	0	0	0		#DIV/0!	#DIV/0!
Olr1065	0	0	0	0	0	0		#DIV/0!	#DIV/0!
Serpinb5	0	0	0	0	0	0		#DIV/0!	#DIV/0!
Serpinb12	0	0	0	0	0	0		#DIV/0!	#DIV/0!
Serpinb13	0	0	0	0	0	0		#DIV/0!	#DIV/0!
Serpinb3	0	0	0	0	0	0		#DIV/0!	#DIV/0!
Serpinb11	0	0	0	0	0	0		#DIV/0!	#DIV/0!
Serpinb2	0	0	0	0	0	0		#DIV/0!	#DIV/0!
Serpinb10	0	0	0	0	0	0		#DIV/0!	#DIV/0!
Dpp10	0	0.0820274	0	0	1	0		#DIV/0!	#DIV/0!
Gpr39	0	0	0	0	0	0		#DIV/0!	#DIV/0!
Mir350	0	0	0	0	0	0		#DIV/0!	#DIV/0!
Acmsd	0	0	0	0	0	0		#DIV/0!	#DIV/0!
Mir3473	0	0	0	0	0	0		#DIV/0!	#DIV/0!
Mir128-1	0	0	0	0	0	0		#DIV/0!	#DIV/0!
Thsd7b	0	6.14788	0	0	166	0		#DIV/0!	#DIV/0!
Zp3r	0	0	0	0	0	0		#DIV/0!	#DIV/0!
C4bpa	0	0.0827728	0	0	1	0		#DIV/0!	#DIV/0!
C4bpb	0	0.860107	0	0	5	0		#DIV/0!	#DIV/0!
Pigr	0	0.049454	0	0	1	0		#DIV/0!	#DIV/0!
Il10	0	0.280481	0	0	1	0		#DIV/0!	#DIV/0!
Avpr1b	0	0	0	0	0	0		#DIV/0!	#DIV/0!
LOC100909648	0	0	0	0	0	0		#DIV/0!	#DIV/0!
Mir135b	0	0	0	0	0	0		#DIV/0!	#DIV/0!
Lax1	0	0	0	0	0	0		#DIV/0!	#DIV/0!
Kiss1	0	0	0	0	0	0		#DIV/0!	#DIV/0!
Golt1a	0	0	0	0	0	0		#DIV/0!	#DIV/0!
LOC289035	0	0	0	0	0	0		#DIV/0!	#DIV/0!
Elf3	0	2.64453	0	0	27	0		#DIV/0!	#DIV/0!
LOC498236	0	0	0	0	0	0		#DIV/0!	#DIV/0!
RGD1311892	0	0	0	0	0	0		#DIV/0!	#DIV/0!
Mir3570	0	0	0	0	0	0		#DIV/0!	#DIV/0!
Mir181a-1	0	0	0	0	0	0		#DIV/0!	#DIV/0!
Mir181b1	0	0	0	0	0	0		#DIV/0!	#DIV/0!
Atp6v1g3	0	0	0	0	0	0		#DIV/0!	#DIV/0!
Lhx9	0	0.736856	0	0	5	0		#DIV/0!	#DIV/0!
F13b	0	0	0	0	0	0		#DIV/0!	#DIV/0!
Cfhr1	0	0	0	0	0	0		#DIV/0!	#DIV/0!
RGD1564614	0	0	0	0	0	0		#DIV/0!	#DIV/0!
Rgs21	0	0	0	0	0	0		#DIV/0!	#DIV/0!
LOC689412	0	0	0	0	0	0		#DIV/0!	#DIV/0!
Pdc	0	0	0	0	0	0		#DIV/0!	#DIV/0!
Apobec4	0	0	0	0	0	0		#DIV/0!	#DIV/0!
Shcbp1l	0	0	0	0	0	0		#DIV/0!	#DIV/0!
Rgsl2h	0	0	0	0	0	0		#DIV/0!	#DIV/0!
Teddm1	0	0	0	0	0	0		#DIV/0!	#DIV/0!
Mir488	0	0	0	0	0	0		#DIV/0!	#DIV/0!
Mir1843b	0	0	0	0	0	0		#DIV/0!	#DIV/0!
Tnfsf4	0	0.21481	0	0	2	0		#DIV/0!	#DIV/0!
Mir199a2	0	0	0	0	0	0		#DIV/0!	#DIV/0!
Mir214	0	0	0	0	0	0		#DIV/0!	#DIV/0!
Mir3120	0	0	0	0	0	0		#DIV/0!	#DIV/0!
Gpa33	0	0	0	0	0	0		#DIV/0!	#DIV/0!
Mael	0	0	0	0	0	0		#DIV/0!	#DIV/0!
Fmo9	0	0	0	0	0	0		#DIV/0!	#DIV/0!
Lrrc52	0	0	0	0	0	0		#DIV/0!	#DIV/0!
Itln1	0	0	0	0	0	0		#DIV/0!	#DIV/0!
Slamf7	0	0	0	0	0	0		#DIV/0!	#DIV/0!
Nhlh1	0	0	0	0	0	0		#DIV/0!	#DIV/0!
Atp1a4	0	0.055494	0	0	1	0		#DIV/0!	#DIV/0!
Crp	0	0	0	0	0	0		#DIV/0!	#DIV/0!
LOC498276	0	0.204805	0	0	3	0		#DIV/0!	#DIV/0!
Apcs	0	0	0	0	0	0		#DIV/0!	#DIV/0!
Olr1576	0	0	0	0	0	0		#DIV/0!	#DIV/0!
Olr1579	0	0	0	0	0	0		#DIV/0!	#DIV/0!
Olr1581	0	0	0	0	0	0		#DIV/0!	#DIV/0!
Olr1582	0	0	0	0	0	0		#DIV/0!	#DIV/0!
Olr1583	0	0	0	0	0	0		#DIV/0!	#DIV/0!
Fcer1a	0	0	0	0	0	0		#DIV/0!	#DIV/0!
Mptx	0	0	0	0	0	0		#DIV/0!	#DIV/0!
Olr1587	0	0	0	0	0	0		#DIV/0!	#DIV/0!
Olr1588	0	0	0	0	0	0		#DIV/0!	#DIV/0!
Olr1589	0	0	0	0	0	0		#DIV/0!	#DIV/0!
Olr1590	0	0	0	0	0	0		#DIV/0!	#DIV/0!
Olr1591	0	0	0	0	0	0		#DIV/0!	#DIV/0!
Olr1592	0	0.207022	0	0	1	0		#DIV/0!	#DIV/0!
Olr1593	0	0	0	0	0	0		#DIV/0!	#DIV/0!
Olr1595	0	0	0	0	0	0		#DIV/0!	#DIV/0!
Olr1596	0	0	0	0	0	0		#DIV/0!	#DIV/0!
Olr1597	0	0	0	0	0	0		#DIV/0!	#DIV/0!
Olr1598	0	0	0	0	0	0		#DIV/0!	#DIV/0!
Olr1600	0	0	0	0	0	0		#DIV/0!	#DIV/0!
Olr1601	0	0	0	0	0	0		#DIV/0!	#DIV/0!
Olr1602	0	0	0	0	0	0		#DIV/0!	#DIV/0!
LOC689766	0	0	0	0	0	0		#DIV/0!	#DIV/0!
Mixl1	0	0	0	0	0	0		#DIV/0!	#DIV/0!
Sccpdh	0	0	0	0	0	0		#DIV/0!	#DIV/0!
Kif28p	0	0	0	0	0	0		#DIV/0!	#DIV/0!
Cnih3	0	0	0	0	0	0		#DIV/0!	#DIV/0!
LOC686031	0	0	0	0	0	0		#DIV/0!	#DIV/0!
Ccdc185	0	0	0	0	0	0		#DIV/0!	#DIV/0!
Mir194-1	0	2.30467	0	0	1	0		#DIV/0!	#DIV/0!
Mir215	0	0	0	0	0	0		#DIV/0!	#DIV/0!
LOC498308	0	0	0	0	0	0		#DIV/0!	#DIV/0!
LOC498316	0	0	0	0	0	0		#DIV/0!	#DIV/0!
Fam71a	0	0	0	0	0	0		#DIV/0!	#DIV/0!
Lamb3	0	0	0	0	0	0		#DIV/0!	#DIV/0!
Mir205	0	0	0	0	0	0		#DIV/0!	#DIV/0!
Vom2r70	0	0	0	0	0	0		#DIV/0!	#DIV/0!
Vom2r72	0	0	0	0	0	0		#DIV/0!	#DIV/0!
Vom2r69	0	0	0	0	0	0		#DIV/0!	#DIV/0!
Vom2r68	0	0	0	0	0	0		#DIV/0!	#DIV/0!
Vom2r67	0	0	0	0	0	0		#DIV/0!	#DIV/0!
Dr1	0	0	0	0	0	0		#DIV/0!	#DIV/0!
Pde6b	0	0	0	0	0	0		#DIV/0!	#DIV/0!
Ube2d4	0	0	0	0	0	0		#DIV/0!	#DIV/0!
Gfi1	0	0	0	0	0	0		#DIV/0!	#DIV/0!
Lpcat2b	0	0	0	0	0	0		#DIV/0!	#DIV/0!
Brdt	0	0	0	0	0	0		#DIV/0!	#DIV/0!
Hfm1	0	0	0	0	0	0		#DIV/0!	#DIV/0!
Barhl2	0	0	0	0	0	0		#DIV/0!	#DIV/0!
Ibsp	0	0.197816	0	0	2	0		#DIV/0!	#DIV/0!
Dspp	0	0	0	0	0	0		#DIV/0!	#DIV/0!
LOC100359907	0	0	0	0	0	0		#DIV/0!	#DIV/0!
Nkx6-1	0	0	0	0	0	0		#DIV/0!	#DIV/0!
Gk2	0	0	0	0	0	0		#DIV/0!	#DIV/0!
RGD1561226	0	0	0	0	0	0		#DIV/0!	#DIV/0!
Areg	0	0	0	0	0	0		#DIV/0!	#DIV/0!
Ereg	0	0	0	0	0	0		#DIV/0!	#DIV/0!
Epgn	0	0	0	0	0	0		#DIV/0!	#DIV/0!
Cxcl3	0	0	0	0	0	0		#DIV/0!	#DIV/0!
Ppbp	0	0	0	0	0	0		#DIV/0!	#DIV/0!
Cxcl6	0	0	0	0	0	0		#DIV/0!	#DIV/0!
Afp	0	0	0	0	0	0		#DIV/0!	#DIV/0!
Alb	0	0	0	0	0	0		#DIV/0!	#DIV/0!
LOC498339	0	0	0	0	0	0		#DIV/0!	#DIV/0!
Enam	0	0	0	0	0	0		#DIV/0!	#DIV/0!
Ambn	0	0	0	0	0	0		#DIV/0!	#DIV/0!
Prol1	0	0	0	0	0	0		#DIV/0!	#DIV/0!
Vcsa2	0	0	0	0	0	0		#DIV/0!	#DIV/0!
Smr3a	0	0	0	0	0	0		#DIV/0!	#DIV/0!
Cabs1	0	0	0	0	0	0		#DIV/0!	#DIV/0!
Csn3	0	0	0	0	0	0		#DIV/0!	#DIV/0!
LOC494224	0	0	0	0	0	0		#DIV/0!	#DIV/0!
Odam	0	0	0	0	0	0		#DIV/0!	#DIV/0!
Csn1s2b	0	0	0	0	0	0		#DIV/0!	#DIV/0!
Csn1s2a	0	0	0	0	0	0		#DIV/0!	#DIV/0!
Csn2	0	0	0	0	0	0		#DIV/0!	#DIV/0!
Csn1s1	0	0	0	0	0	0		#DIV/0!	#DIV/0!
Sult1e1	0	0	0	0	0	0		#DIV/0!	#DIV/0!
ste2	0	0	0	0	0	0		#DIV/0!	#DIV/0!
Ugt2a1	0	0	0	0	0	0		#DIV/0!	#DIV/0!
Ugt2a3	0	0	0	0	0	0		#DIV/0!	#DIV/0!
Ugt2b17	0	0	0	0	0	0		#DIV/0!	#DIV/0!
Ugt2b	0	0	0	0	0	0		#DIV/0!	#DIV/0!
Ugt2b37	0	0	0	0	0	0		#DIV/0!	#DIV/0!
Ugt2b15	0	0	0	0	0	0		#DIV/0!	#DIV/0!
Ugt2b7	0	0	0	0	0	0		#DIV/0!	#DIV/0!
Ugt2b1	0	0	0	0	0	0		#DIV/0!	#DIV/0!
Ugt2b10	0	0	0	0	0	0		#DIV/0!	#DIV/0!
Tmprss11g	0	0	0	0	0	0		#DIV/0!	#DIV/0!
Tmprss11c	0	0	0	0	0	0		#DIV/0!	#DIV/0!
Tmprss11b	0	0	0	0	0	0		#DIV/0!	#DIV/0!
Tecrl	0	0	0	0	0	0		#DIV/0!	#DIV/0!
Mir193b	0	0	0	0	0	0		#DIV/0!	#DIV/0!
Spink2	0	0	0	0	0	0		#DIV/0!	#DIV/0!
Arl9	0	0	0	0	0	0		#DIV/0!	#DIV/0!
Gsx2	0	0	0	0	0	0		#DIV/0!	#DIV/0!
Gabrb1	0	0	0	0	0	0		#DIV/0!	#DIV/0!
Gabra2	0	0.258148	0	0	3	0		#DIV/0!	#DIV/0!
Gabrg1	0	0	0	0	0	0		#DIV/0!	#DIV/0!
Grxcr1	0	0	0	0	0	0		#DIV/0!	#DIV/0!
Nsun7	0	0.543432	0	0	4	0		#DIV/0!	#DIV/0!
Chrna9	0	0	0	0	0	0		#DIV/0!	#DIV/0!
Mir328b	0	0	0	0	0	0		#DIV/0!	#DIV/0!
LOC257642	0	0	0	0	0	0		#DIV/0!	#DIV/0!
Rn18s	0	0	0	0	0	0		#DIV/0!	#DIV/0!
Rn28s	0	0	0	0	0	0		#DIV/0!	#DIV/0!
Hmgb3	0	0	0	0	0	0		#DIV/0!	#DIV/0!
Cckar	0	0	0	0	0	0		#DIV/0!	#DIV/0!
Slc34a2	0	0	0	0	0	0		#DIV/0!	#DIV/0!
Vom1r26	0	0	0	0	0	0		#DIV/0!	#DIV/0!
Yipf7	0	0	0	0	0	0		#DIV/0!	#DIV/0!
Gba3	0	0	0	0	0	0		#DIV/0!	#DIV/0!
Mir218-1	0	0	0	0	0	0		#DIV/0!	#DIV/0!
Mir3565	0	0	0	0	0	0		#DIV/0!	#DIV/0!
Clrn2	0	0	0	0	0	0		#DIV/0!	#DIV/0!
Fgfbp1	0	0	0	0	0	0		#DIV/0!	#DIV/0!
Apex2l1	0	0	0	0	0	0		#DIV/0!	#DIV/0!
Drd5	0	0	0	0	0	0		#DIV/0!	#DIV/0!
Otop1	0	0	0	0	0	0		#DIV/0!	#DIV/0!
Psapl1	0	0	0	0	0	0		#DIV/0!	#DIV/0!
Hgfac	0	0.28103	0	0	3	0		#DIV/0!	#DIV/0!
Pla2g3	0	0	0	0	0	0		#DIV/0!	#DIV/0!
Myl7	0	0	0	0	0	0		#DIV/0!	#DIV/0!
Npc1l1	0	0	0	0	0	0		#DIV/0!	#DIV/0!
Zmiz2	0	0	0	0	0	0		#DIV/0!	#DIV/0!
Wap	0	0	0	0	0	0		#DIV/0!	#DIV/0!
Igfbp1	0	0.127355	0	0	1	0		#DIV/0!	#DIV/0!
LOC100911576	0	0	0	0	0	0		#DIV/0!	#DIV/0!
Abca13	0	0	0	0	0	0		#DIV/0!	#DIV/0!
RGD1309870	0	0.51215	0	0	2	0		#DIV/0!	#DIV/0!
LOC690352	0	0	0	0	0	0		#DIV/0!	#DIV/0!
Mir216b	0	0	0	0	0	0		#DIV/0!	#DIV/0!
Mir216a	0	0	0	0	0	0		#DIV/0!	#DIV/0!
Mir217	0	0	0	0	0	0		#DIV/0!	#DIV/0!
Dusp13	0	0	0	0	0	0		#DIV/0!	#DIV/0!
Dupd1	0	0	0	0	0	0		#DIV/0!	#DIV/0!
Ndst2	0	0	0	0	0	0		#DIV/0!	#DIV/0!
Kcnk16	0	0	0	0	0	0		#DIV/0!	#DIV/0!
Spetex-2H	0	0	0	0	0	0		#DIV/0!	#DIV/0!
Spetex-2A	0	0	0	0	0	0		#DIV/0!	#DIV/0!
Spetex-2D	0	0	0	0	0	0		#DIV/0!	#DIV/0!
Spetex-2E	0	0	0	0	0	0		#DIV/0!	#DIV/0!
Spetex-2F	0	0	0	0	0	0		#DIV/0!	#DIV/0!
Spetex-2B	0	0	0	0	0	0		#DIV/0!	#DIV/0!
Spetex-2C	0	0	0	0	0	0		#DIV/0!	#DIV/0!
Spetex-2G	0	0	0	0	0	0		#DIV/0!	#DIV/0!
Olr1605	0	0	0	0	0	0		#DIV/0!	#DIV/0!
Olr1606	0	0	0	0	0	0		#DIV/0!	#DIV/0!
Olr1607	0	0	0	0	0	0		#DIV/0!	#DIV/0!
RGD1565725	0	0	0	0	0	0		#DIV/0!	#DIV/0!
Fezf2	0	0	0	0	0	0		#DIV/0!	#DIV/0!
Sntn	0	0	0	0	0	0		#DIV/0!	#DIV/0!
Ptgdrl	0	0	0	0	0	0		#DIV/0!	#DIV/0!
Ptgdr	0	0	0	0	0	0		#DIV/0!	#DIV/0!
LOC498460	0	0	0	0	0	0		#DIV/0!	#DIV/0!
Snip1	0	0	0	0	0	0		#DIV/0!	#DIV/0!
Otx2	0	0	0	0	0	0		#DIV/0!	#DIV/0!
Olr1624	0	0	0	0	0	0		#DIV/0!	#DIV/0!
Olr1625	0	0	0	0	0	0		#DIV/0!	#DIV/0!
Olr1626	0	0	0	0	0	0		#DIV/0!	#DIV/0!
Olr1627	0	0	0	0	0	0		#DIV/0!	#DIV/0!
Olr1629	0	0	0	0	0	0		#DIV/0!	#DIV/0!
Olr1630	0	0	0	0	0	0		#DIV/0!	#DIV/0!
Olr1608	0	0	0	0	0	0		#DIV/0!	#DIV/0!
Olr1609	0	0	0	0	0	0		#DIV/0!	#DIV/0!
Olr1610	0	0	0	0	0	0		#DIV/0!	#DIV/0!
Olr1612	0	0	0	0	0	0		#DIV/0!	#DIV/0!
Olr1614	0	0	0	0	0	0		#DIV/0!	#DIV/0!
Olr1615	0	0	0	0	0	0		#DIV/0!	#DIV/0!
Olr1616	0	0	0	0	0	0		#DIV/0!	#DIV/0!
Olr1617	0	0	0	0	0	0		#DIV/0!	#DIV/0!
Olr1619	0	0	0	0	0	0		#DIV/0!	#DIV/0!
Olr1620	0	0	0	0	0	0		#DIV/0!	#DIV/0!
Olr1622	0	0	0	0	0	0		#DIV/0!	#DIV/0!
Olr1631	0	0	0	0	0	0		#DIV/0!	#DIV/0!
Olr1632	0	0	0	0	0	0		#DIV/0!	#DIV/0!
Olr1635	0	0	0	0	0	0		#DIV/0!	#DIV/0!
Olr1633	0	0	0	0	0	0		#DIV/0!	#DIV/0!
Rnase9	0	0	0	0	0	0		#DIV/0!	#DIV/0!
Ang2	0	0	0	0	0	0		#DIV/0!	#DIV/0!
Rnase2	0	0	0	0	0	0		#DIV/0!	#DIV/0!
Rnase17	0	0	0	0	0	0		#DIV/0!	#DIV/0!
Ear11	0	0	0	0	0	0		#DIV/0!	#DIV/0!
Tppp2	0	0	0	0	0	0		#DIV/0!	#DIV/0!
Olr1638	0	0	0	0	0	0		#DIV/0!	#DIV/0!
Hnrnpc	0	0	0	0	0	0		#DIV/0!	#DIV/0!
Olr1639	0	0	0	0	0	0		#DIV/0!	#DIV/0!
Olr1640	0	0	0	0	0	0		#DIV/0!	#DIV/0!
Olr1641	0	0	0	0	0	0		#DIV/0!	#DIV/0!
Olr1642	0	0	0	0	0	0		#DIV/0!	#DIV/0!
Olr1643	0	0	0	0	0	0		#DIV/0!	#DIV/0!
Olr1644	0	0	0	0	0	0		#DIV/0!	#DIV/0!
Olr1645	0	0	0	0	0	0		#DIV/0!	#DIV/0!
Olr1646	0	0	0	0	0	0		#DIV/0!	#DIV/0!
Cebpe	0	0	0	0	0	0		#DIV/0!	#DIV/0!
Il25	0	0	0	0	0	0		#DIV/0!	#DIV/0!
Mir3546	0	0	0	0	0	0		#DIV/0!	#DIV/0!
Mir208a	0	0	0	0	0	0		#DIV/0!	#DIV/0!
Myh7	0	0.0968873	0	0	3	0		#DIV/0!	#DIV/0!
Mir208b	0	0	0	0	0	0		#DIV/0!	#DIV/0!
RGD1564324	0	0	0	0	0	0		#DIV/0!	#DIV/0!
Nrl	0	0	0	0	0	0		#DIV/0!	#DIV/0!
Ltb4r2	0	0	0	0	0	0		#DIV/0!	#DIV/0!
Cma1	0	3.11988	0	0	16	0		#DIV/0!	#DIV/0!
Mcpt1l1	0	1.66821	0	0	9	0		#DIV/0!	#DIV/0!
Mcpt10	0	0	0	0	0	0		#DIV/0!	#DIV/0!
Mcpt8l2	0	0	0	0	0	0		#DIV/0!	#DIV/0!
Mcpt8	0	0	0	0	0	0		#DIV/0!	#DIV/0!
Mcpt4	0	0	0	0	0	0		#DIV/0!	#DIV/0!
Mcpt3	0	0	0	0	0	0		#DIV/0!	#DIV/0!
Mcpt1	0	0.200933	0	0	1	0		#DIV/0!	#DIV/0!
Mcpt9	0	0	0	0	0	0		#DIV/0!	#DIV/0!
Mcpt2	0	0	0	0	0	0		#DIV/0!	#DIV/0!
Ctsg	0	0	0	0	0	0		#DIV/0!	#DIV/0!
Gzmn	0	0	0	0	0	0		#DIV/0!	#DIV/0!
LOC691670	0	0	0	0	0	0		#DIV/0!	#DIV/0!
Gzmf	0	0	0	0	0	0		#DIV/0!	#DIV/0!
Gzmc	0	0	0	0	0	0		#DIV/0!	#DIV/0!
Olr1297	0	0	0	0	0	0		#DIV/0!	#DIV/0!
Olr1301	0	0	0	0	0	0		#DIV/0!	#DIV/0!
Olr1295	0	0	0	0	0	0		#DIV/0!	#DIV/0!
Olr1294	0	0	0	0	0	0		#DIV/0!	#DIV/0!
Olr1293	0	0	0	0	0	0		#DIV/0!	#DIV/0!
Olr1292	0	0	0	0	0	0		#DIV/0!	#DIV/0!
Olr1291	0	0	0	0	0	0		#DIV/0!	#DIV/0!
Olr1288	0	0	0	0	0	0		#DIV/0!	#DIV/0!
Olr1286	0	0	0	0	0	0		#DIV/0!	#DIV/0!
Olr1285	0	0	0	0	0	0		#DIV/0!	#DIV/0!
Olr1283	0	0	0	0	0	0		#DIV/0!	#DIV/0!
Olr1280	0	0	0	0	0	0		#DIV/0!	#DIV/0!
Olr1279	0	0	0	0	0	0		#DIV/0!	#DIV/0!
Olr1278	0	0	0	0	0	0		#DIV/0!	#DIV/0!
Rnf17	0	0	0	0	0	0		#DIV/0!	#DIV/0!
C1qtnf9	0	0.963667	0	0	6	0		#DIV/0!	#DIV/0!
Adam2	0	0	0	0	0	0		#DIV/0!	#DIV/0!
Mir6320	0	0	0	0	0	0		#DIV/0!	#DIV/0!
Adra1a	0	0	0	0	0	0		#DIV/0!	#DIV/0!
Defb42	0	0	0	0	0	0		#DIV/0!	#DIV/0!
Defb41	0	0	0	0	0	0		#DIV/0!	#DIV/0!
Defb43	0	0	0	0	0	0		#DIV/0!	#DIV/0!
Defb30	0	0	0	0	0	0		#DIV/0!	#DIV/0!
Defb44	0	0	0	0	0	0		#DIV/0!	#DIV/0!
Gata4	0	0	0	0	0	0		#DIV/0!	#DIV/0!
Mir598	0	0	0	0	0	0		#DIV/0!	#DIV/0!
RGD1565212	0	0	0	0	0	0		#DIV/0!	#DIV/0!
Mir124-1	0	0	0	0	0	0		#DIV/0!	#DIV/0!
Adam28	0	0	0	0	0	0		#DIV/0!	#DIV/0!
Nkx2-6	0	0	0	0	0	0		#DIV/0!	#DIV/0!
Synb	0	0	0	0	0	0		#DIV/0!	#DIV/0!
Mir320a	0	0	0	0	0	0		#DIV/0!	#DIV/0!
Phyhip	0	0	0	0	0	0		#DIV/0!	#DIV/0!
Cysltr2	0	0	0	0	0	0		#DIV/0!	#DIV/0!
Cpb2	0	0	0	0	0	0		#DIV/0!	#DIV/0!
Spert	0	0.366218	0	0	3	0		#DIV/0!	#DIV/0!
Tnfsf11	0	0	0	0	0	0		#DIV/0!	#DIV/0!
Kbtbd6	0	0	0	0	0	0		#DIV/0!	#DIV/0!
Mir759	0	0	0	0	0	0		#DIV/0!	#DIV/0!
Mir1297	0	0	0	0	0	0		#DIV/0!	#DIV/0!
RGD1306441	0	0	0	0	0	0		#DIV/0!	#DIV/0!
Klhl1	0	0	0	0	0	0		#DIV/0!	#DIV/0!
Setl1	0	0.222946	0	0	1	0		#DIV/0!	#DIV/0!
Uchl3	0	0.104643	0	0	1	0		#DIV/0!	#DIV/0!
Scel	0	0	0	0	0	0		#DIV/0!	#DIV/0!
Trim52	0	0	0	0	0	0		#DIV/0!	#DIV/0!
Mir17	0	0	0	0	0	0		#DIV/0!	#DIV/0!
Mir18a	0	0	0	0	0	0		#DIV/0!	#DIV/0!
Mir19a	0	0	0	0	0	0		#DIV/0!	#DIV/0!
Mir20a	0	0	0	0	0	0		#DIV/0!	#DIV/0!
Mir19b1	0	0	0	0	0	0		#DIV/0!	#DIV/0!
Mir92a1	0	0	0	0	0	0		#DIV/0!	#DIV/0!
Gpc5	0	0	0	0	0	0		#DIV/0!	#DIV/0!
Cldn10	0	0.431152	0	0	3	0		#DIV/0!	#DIV/0!
Oxgr1	0	0	0	0	0	0		#DIV/0!	#DIV/0!
Rap2a	0	1.94794	0	0	5	0		#DIV/0!	#DIV/0!
Slc15a1	0	0	0	0	0	0		#DIV/0!	#DIV/0!
Lnc004	0	0	0	0	0	0		#DIV/0!	#DIV/0!
Zic5	0	0	0	0	0	0		#DIV/0!	#DIV/0!
Zic2	0	0	0	0	0	0		#DIV/0!	#DIV/0!
Mir3075	0	0	0	0	0	0		#DIV/0!	#DIV/0!
Hesx1	0	0	0	0	0	0		#DIV/0!	#DIV/0!
Msmb	0	0	0	0	0	0		#DIV/0!	#DIV/0!
LOC680885	0	0	0	0	0	0		#DIV/0!	#DIV/0!
Ptpn20	0	0	0	0	0	0		#DIV/0!	#DIV/0!
Gdf2	0	0	0	0	0	0		#DIV/0!	#DIV/0!
Rbp3	0	0	0	0	0	0		#DIV/0!	#DIV/0!
Mir346	0	0	0	0	0	0		#DIV/0!	#DIV/0!
RGD1559804	0	0	0	0	0	0		#DIV/0!	#DIV/0!
Rgr	0	0	0	0	0	0		#DIV/0!	#DIV/0!
Lrit1	0	0	0	0	0	0		#DIV/0!	#DIV/0!
Lrit2	0	0	0	0	0	0		#DIV/0!	#DIV/0!
LOC290595	0	0	0	0	0	0		#DIV/0!	#DIV/0!
LOC683469	0	0	0	0	0	0		#DIV/0!	#DIV/0!
Dydc2	0	0	0	0	0	0		#DIV/0!	#DIV/0!
Sftpa1	0	0	0	0	0	0		#DIV/0!	#DIV/0!
Mbl1	0	0	0	0	0	0		#DIV/0!	#DIV/0!
Sftpd	0	0	0	0	0	0		#DIV/0!	#DIV/0!
Cib3	0	0	0	0	0	0		#DIV/0!	#DIV/0!
Gdf1	0	0	0	0	0	0		#DIV/0!	#DIV/0!
Cers1	0	0	0	0	0	0		#DIV/0!	#DIV/0!
Ncan	0	0	0	0	0	0		#DIV/0!	#DIV/0!
Hapln4	0	0.207527	0	0	4	0		#DIV/0!	#DIV/0!
Nat3	0	0	0	0	0	0		#DIV/0!	#DIV/0!
Npy5r	0	0	0	0	0	0		#DIV/0!	#DIV/0!
Tktl2	0	0	0	0	0	0		#DIV/0!	#DIV/0!
Anxa10	0	0	0	0	0	0		#DIV/0!	#DIV/0!
Galntl6	0	0	0	0	0	0		#DIV/0!	#DIV/0!
Scrg1	0	0.377294	0	0	1	0		#DIV/0!	#DIV/0!
Spata4	0	0	0	0	0	0		#DIV/0!	#DIV/0!
Cldn24	0	0	0	0	0	0		#DIV/0!	#DIV/0!
Lrp2bp	0	0.253361	0	0	2	0		#DIV/0!	#DIV/0!
Klkb1	0	0	0	0	0	0		#DIV/0!	#DIV/0!
F11	0	0	0	0	0	0		#DIV/0!	#DIV/0!
Adam34	0	0	0	0	0	0		#DIV/0!	#DIV/0!
Adam26a	0	0	0	0	0	0		#DIV/0!	#DIV/0!
Triml2	0	0	0	0	0	0		#DIV/0!	#DIV/0!
Fgl1	0	0	0	0	0	0		#DIV/0!	#DIV/0!
Fgf20	0	0	0	0	0	0		#DIV/0!	#DIV/0!
Sgcz	0	0	0	0	0	0		#DIV/0!	#DIV/0!
Mir383	0	0	0	0	0	0		#DIV/0!	#DIV/0!
RGD1562638	0	0	0	0	0	0		#DIV/0!	#DIV/0!
Poteg	0	0	0	0	0	0		#DIV/0!	#DIV/0!
Chrna6	0	0	0	0	0	0		#DIV/0!	#DIV/0!
Chrnb3	0	0	0	0	0	0		#DIV/0!	#DIV/0!
Adrb3	0	0.176546	0	0	2	0		#DIV/0!	#DIV/0!
Got1l1	0	0	0	0	0	0		#DIV/0!	#DIV/0!
Cnga2	0	0	0	0	0	0		#DIV/0!	#DIV/0!
Adam3a	0	0	0	0	0	0		#DIV/0!	#DIV/0!
LOC684871	0	0	0	0	0	0		#DIV/0!	#DIV/0!
Nkx6-3	0	0.20339	0	0	2	0		#DIV/0!	#DIV/0!
Tpte2	0	0	0	0	0	0		#DIV/0!	#DIV/0!
Defb13	0	0	0	0	0	0		#DIV/0!	#DIV/0!
Defb39	0	0	0	0	0	0		#DIV/0!	#DIV/0!
Defb38	0	0	0	0	0	0		#DIV/0!	#DIV/0!
Defb37	0	0	0	0	0	0		#DIV/0!	#DIV/0!
Defb15	0	0	0	0	0	0		#DIV/0!	#DIV/0!
Defb12	0	0	0	0	0	0		#DIV/0!	#DIV/0!
Spag11bl	0	0	0	0	0	0		#DIV/0!	#DIV/0!
Spag11b	0	0	0	0	0	0		#DIV/0!	#DIV/0!
Defb11	0	0	0	0	0	0		#DIV/0!	#DIV/0!
Defb9	0	0	0	0	0	0		#DIV/0!	#DIV/0!
Defb10	0	0	0	0	0	0		#DIV/0!	#DIV/0!
Defb2	0	0	0	0	0	0		#DIV/0!	#DIV/0!
Defb50	0	0	0	0	0	0		#DIV/0!	#DIV/0!
Defb1	0	1.4455	0	0	3	0		#DIV/0!	#DIV/0!
Defa5	0	0	0	0	0	0		#DIV/0!	#DIV/0!
Defa24	0	0	0	0	0	0		#DIV/0!	#DIV/0!
Defal1	0	0	0	0	0	0		#DIV/0!	#DIV/0!
Defa6	0	0	0	0	0	0		#DIV/0!	#DIV/0!
Defa7	0	0	0	0	0	0		#DIV/0!	#DIV/0!
Defa8	0	0	0	0	0	0		#DIV/0!	#DIV/0!
Defa9	0	0	0	0	0	0		#DIV/0!	#DIV/0!
Np4	0	0	0	0	0	0		#DIV/0!	#DIV/0!
Defa10	0	0	0	0	0	0		#DIV/0!	#DIV/0!
Defa11	0	0	0	0	0	0		#DIV/0!	#DIV/0!
RatNP-3b	0	0.356216	0	0	1	0		#DIV/0!	#DIV/0!
Defb51	0	0	0	0	0	0		#DIV/0!	#DIV/0!
Defb52	0	0	0	0	0	0		#DIV/0!	#DIV/0!
Defb33	0	0	0	0	0	0		#DIV/0!	#DIV/0!
Defb3	0	0	0	0	0	0		#DIV/0!	#DIV/0!
Defb5	0	0	0	0	0	0		#DIV/0!	#DIV/0!
Defb4	0	0	0	0	0	0		#DIV/0!	#DIV/0!
Defb14	0	0	0	0	0	0		#DIV/0!	#DIV/0!
Spag11a	0	0	0	0	0	0		#DIV/0!	#DIV/0!
Defb40	0	0	0	0	0	0		#DIV/0!	#DIV/0!
Dcun1d2	0	0	0	0	0	0		#DIV/0!	#DIV/0!
Tmco3	0	0.0299355	0	0	1	0		#DIV/0!	#DIV/0!
Atp4b	0	0	0	0	0	0		#DIV/0!	#DIV/0!
LOC290876	0	0	0	0	0	0		#DIV/0!	#DIV/0!
F10	0	0.121839	0	0	1	0		#DIV/0!	#DIV/0!
LOC689713	0	0	0	0	0	0		#DIV/0!	#DIV/0!
Marco	0	1.96798	0	0	20	0		#DIV/0!	#DIV/0!
Fbp2	0	0.151455	0	0	1	0		#DIV/0!	#DIV/0!
Mir24-1	0	0	0	0	0	0		#DIV/0!	#DIV/0!
Spata31a5	0	0	0	0	0	0		#DIV/0!	#DIV/0!
Olr1653	0	0	0	0	0	0		#DIV/0!	#DIV/0!
Olr1652	0	0	0	0	0	0		#DIV/0!	#DIV/0!
Cts7	0	0	0	0	0	0		#DIV/0!	#DIV/0!
Cts8	0	0	0	0	0	0		#DIV/0!	#DIV/0!
Ctsm	0	0	0	0	0	0		#DIV/0!	#DIV/0!
Ctsr	0	0	0	0	0	0		#DIV/0!	#DIV/0!
MGC114246	0	0	0	0	0	0		#DIV/0!	#DIV/0!
Ctsq	0	0	0	0	0	0		#DIV/0!	#DIV/0!
Ctsql2	0	0	0	0	0	0		#DIV/0!	#DIV/0!
Ctsj	0	0	0	0	0	0		#DIV/0!	#DIV/0!
Tpbpa	0	0	0	0	0	0		#DIV/0!	#DIV/0!
Slc28a3	0	0	0	0	0	0		#DIV/0!	#DIV/0!
Mir874	0	0	0	0	0	0		#DIV/0!	#DIV/0!
Lect2	0	0	0	0	0	0		#DIV/0!	#DIV/0!
Il9	0	0	0	0	0	0		#DIV/0!	#DIV/0!
RGD1562024	0	0	0	0	0	0		#DIV/0!	#DIV/0!
Catsper3	0	0	0	0	0	0		#DIV/0!	#DIV/0!
Neurog1	0	0	0	0	0	0		#DIV/0!	#DIV/0!
Mir3542	0	0	0	0	0	0		#DIV/0!	#DIV/0!
F12	0	0.273268	0	0	3	0		#DIV/0!	#DIV/0!
Slc34a1	0	0.156922	0	0	2	0		#DIV/0!	#DIV/0!
LOC498705	0	0	0	0	0	0		#DIV/0!	#DIV/0!
Msx2	0	0.0968546	0	0	1	0		#DIV/0!	#DIV/0!
Nxnl2	0	0.214689	0	0	1	0		#DIV/0!	#DIV/0!
Nol8	0	0	0	0	0	0		#DIV/0!	#DIV/0!
Ogn	0	0	0	0	0	0		#DIV/0!	#DIV/0!
Omd	0	0	0	0	0	0		#DIV/0!	#DIV/0!
Aspn	0	0	0	0	0	0		#DIV/0!	#DIV/0!
Barx1	0	0.139423	0	0	1	0		#DIV/0!	#DIV/0!
Mirlet7a1	0	0	0	0	0	0		#DIV/0!	#DIV/0!
Mir3596d	0	0	0	0	0	0		#DIV/0!	#DIV/0!
Mirlet7f-1	0	0	0	0	0	0		#DIV/0!	#DIV/0!
Mirlet7d	0	0	0	0	0	0		#DIV/0!	#DIV/0!
Mir3596b	0	0	0	0	0	0		#DIV/0!	#DIV/0!
Mir3566	0	0	0	0	0	0		#DIV/0!	#DIV/0!
Gcm2	0	0.170539	0	0	3	0		#DIV/0!	#DIV/0!
Adtrp	0	0	0	0	0	0		#DIV/0!	#DIV/0!
LOC100362172	0	0.57966	0	0	2	0		#DIV/0!	#DIV/0!
Tfap2a	0	0.119294	0	0	2	0		#DIV/0!	#DIV/0!
Fam50b	0	0	0	0	0	0		#DIV/0!	#DIV/0!
Serpinb9d	0	0	0	0	0	0		#DIV/0!	#DIV/0!
RGD1565323	0	0	0	0	0	0		#DIV/0!	#DIV/0!
Hus1b	0	0	0	0	0	0		#DIV/0!	#DIV/0!
Prl5a1	0	0	0	0	0	0		#DIV/0!	#DIV/0!
Prl5a2	0	0	0	0	0	0		#DIV/0!	#DIV/0!
Prl4a1	0	0	0	0	0	0		#DIV/0!	#DIV/0!
Prl2c1	0	0	0	0	0	0		#DIV/0!	#DIV/0!
Prl2a1	0	0	0	0	0	0		#DIV/0!	#DIV/0!
Prl7d1	0	0	0	0	0	0		#DIV/0!	#DIV/0!
Prl7a3	0	0	0	0	0	0		#DIV/0!	#DIV/0!
Prl7a4	0	0	0	0	0	0		#DIV/0!	#DIV/0!
Prl7b1	0	0	0	0	0	0		#DIV/0!	#DIV/0!
Prl8a9	0	0	0	0	0	0		#DIV/0!	#DIV/0!
Prl3d4	0	0	0	0	0	0		#DIV/0!	#DIV/0!
Prl8a4	0	0	0	0	0	0		#DIV/0!	#DIV/0!
Prl8a5	0	0	0	0	0	0		#DIV/0!	#DIV/0!
Prl8a7	0	0	0	0	0	0		#DIV/0!	#DIV/0!
Prl2b1	0	0	0	0	0	0		#DIV/0!	#DIV/0!
Prl8a2	0	0	0	0	0	0		#DIV/0!	#DIV/0!
Prl3d2	0	0	0	0	0	0		#DIV/0!	#DIV/0!
Prl3d1	0	0	0	0	0	0		#DIV/0!	#DIV/0!
Hdgfl1	0	0	0	0	0	0		#DIV/0!	#DIV/0!
LOC498750	0	0	0	0	0	0		#DIV/0!	#DIV/0!
Prl3a1	0	0	0	0	0	0		#DIV/0!	#DIV/0!
Prl3b1	0	0	0	0	0	0		#DIV/0!	#DIV/0!
Prl3c1	0	0	0	0	0	0		#DIV/0!	#DIV/0!
Slc17a4	0	0	0	0	0	0		#DIV/0!	#DIV/0!
Slc17a1	0	0	0	0	0	0		#DIV/0!	#DIV/0!
Slc17a3	0	0	0	0	0	0		#DIV/0!	#DIV/0!
Btn1a1	0	0	0	0	0	0		#DIV/0!	#DIV/0!
Prss16	0	0	0	0	0	0		#DIV/0!	#DIV/0!
Pom121l2	0	0	0	0	0	0		#DIV/0!	#DIV/0!
Olr1654	0	0	0	0	0	0		#DIV/0!	#DIV/0!
Olr1657	0	0	0	0	0	0		#DIV/0!	#DIV/0!
Olr1658	0	0	0	0	0	0		#DIV/0!	#DIV/0!
Nkapl	0	0.252192	0	0	2	0		#DIV/0!	#DIV/0!
Gpx6	0	0	0	0	0	0		#DIV/0!	#DIV/0!
Gpx5	0	0	0	0	0	0		#DIV/0!	#DIV/0!
Olr1660	0	0	0	0	0	0		#DIV/0!	#DIV/0!
Olr1662	0	0	0	0	0	0		#DIV/0!	#DIV/0!
Olr1664	0	0	0	0	0	0		#DIV/0!	#DIV/0!
Nme8	0	0	0	0	0	0		#DIV/0!	#DIV/0!
Sfrp4	0	1.71967	0	0	17	0		#DIV/0!	#DIV/0!
Pou6f2	0	0.0793397	0	0	1	0		#DIV/0!	#DIV/0!
Lyzl1	0	0	0	0	0	0		#DIV/0!	#DIV/0!
Adarb2	0	0.843917	0	0	12	0		#DIV/0!	#DIV/0!
RGD1560860	0	0	0	0	0	0		#DIV/0!	#DIV/0!
Fzd8	0	0	0	0	0	0		#DIV/0!	#DIV/0!
Gjd4	0	0	0	0	0	0		#DIV/0!	#DIV/0!
Zp4	0	0	0	0	0	0		#DIV/0!	#DIV/0!
Heatr1	0	0	0	0	0	0		#DIV/0!	#DIV/0!
Akr1c2	0	0	0	0	0	0		#DIV/0!	#DIV/0!
Akr1c1	0	0	0	0	0	0		#DIV/0!	#DIV/0!
RGD1564865	0	0	0	0	0	0		#DIV/0!	#DIV/0!
Akr1c12l1	0	0	0	0	0	0		#DIV/0!	#DIV/0!
Akr1c12	0	0.156026	0	0	1	0		#DIV/0!	#DIV/0!
Akr1c3	0	0	0	0	0	0		#DIV/0!	#DIV/0!
Ucn3	0	0	0	0	0	0		#DIV/0!	#DIV/0!
Tubal3	0	0	0	0	0	0		#DIV/0!	#DIV/0!
Calml3	0	0	0	0	0	0		#DIV/0!	#DIV/0!
Sfmbt2	0	0.0733185	0	0	1	0		#DIV/0!	#DIV/0!
Mir466d	0	0	0	0	0	0		#DIV/0!	#DIV/0!
Mir466c	0	0	0	0	0	0		#DIV/0!	#DIV/0!
Mir511	0	0	0	0	0	0		#DIV/0!	#DIV/0!
Slc39a12	0	0.0864383	0	0	1	0		#DIV/0!	#DIV/0!
LOC100361092	0	0	0	0	0	0		#DIV/0!	#DIV/0!
Ptf1a	0	0	0	0	0	0		#DIV/0!	#DIV/0!
Gad2	0	0	0	0	0	0		#DIV/0!	#DIV/0!
Yme1l1	0	0	0	0	0	0		#DIV/0!	#DIV/0!
Cetn1	0	0	0	0	0	0		#DIV/0!	#DIV/0!
Mir3582	0	0	0	0	0	0		#DIV/0!	#DIV/0!
Mir133a	0	0	0	0	0	0		#DIV/0!	#DIV/0!
Mir3571	0	0	0	0	0	0		#DIV/0!	#DIV/0!
Mir1	0	0	0	0	0	0		#DIV/0!	#DIV/0!
Hrh4	0	0	0	0	0	0		#DIV/0!	#DIV/0!
Psma8	0	0.312222	0	0	3	0		#DIV/0!	#DIV/0!
Dsc3	0	0	0	0	0	0		#DIV/0!	#DIV/0!
Dsg4	0	0	0	0	0	0		#DIV/0!	#DIV/0!
Klhl14	0	0	0	0	0	0		#DIV/0!	#DIV/0!
Mep1b	0	0	0	0	0	0		#DIV/0!	#DIV/0!
Mir187	0	0	0	0	0	0		#DIV/0!	#DIV/0!
LOC102547344	0	0	0	0	0	0		#DIV/0!	#DIV/0!
Gpr17	0	0	0	0	0	0		#DIV/0!	#DIV/0!
Proc	0	0	0	0	0	0		#DIV/0!	#DIV/0!
Wnt8a	0	0.113054	0	0	1	0		#DIV/0!	#DIV/0!
Mir1949	0	1.97204	0	0	1	0		#DIV/0!	#DIV/0!
Mzb1	0	0.218116	0	0	1	0		#DIV/0!	#DIV/0!
Pcdhb21	0	0.655545	0	0	10	0		#DIV/0!	#DIV/0!
Pabpc2	0	0	0	0	0	0		#DIV/0!	#DIV/0!
Spink14	0	0	0	0	0	0		#DIV/0!	#DIV/0!
Spink6	0	0	0	0	0	0		#DIV/0!	#DIV/0!
Myot	0	0	0	0	0	0		#DIV/0!	#DIV/0!
Grxcr2	0	0	0	0	0	0		#DIV/0!	#DIV/0!
Sh3rf2	0	0.0793068	0	0	1	0		#DIV/0!	#DIV/0!
Pou4f3	0	0	0	0	0	0		#DIV/0!	#DIV/0!
Spink1	0	0	0	0	0	0		#DIV/0!	#DIV/0!
Spink3	0	0	0	0	0	0		#DIV/0!	#DIV/0!
Scgb3a2	0	0	0	0	0	0		#DIV/0!	#DIV/0!
RGD1563060	0	0	0	0	0	0		#DIV/0!	#DIV/0!
Mospd4	0	0.233848	0	0	1	0		#DIV/0!	#DIV/0!
Fam170a	0	0	0	0	0	0		#DIV/0!	#DIV/0!
Hdhd1	0	0	0	0	0	0		#DIV/0!	#DIV/0!
Prr16	0	0.243834	0	0	4	0		#DIV/0!	#DIV/0!
Ftmt	0	0	0	0	0	0		#DIV/0!	#DIV/0!
Mir664-1	0	0	0	0	0	0		#DIV/0!	#DIV/0!
RGD1564428	0	0	0	0	0	0		#DIV/0!	#DIV/0!
Gykl1	0	0	0	0	0	0		#DIV/0!	#DIV/0!
Tex43	0	0	0	0	0	0		#DIV/0!	#DIV/0!
Adamts19	0	0	0	0	0	0		#DIV/0!	#DIV/0!
Slc6a7	0	0.632705	0	0	9	0		#DIV/0!	#DIV/0!
Pde6a	0	0	0	0	0	0		#DIV/0!	#DIV/0!
Mir3557	0	0	0	0	0	0		#DIV/0!	#DIV/0!
Mir378	0	0	0	0	0	0		#DIV/0!	#DIV/0!
Mir145	0	4.34745	0	0	2	0		#DIV/0!	#DIV/0!
Mir143	0	5.46537	0	0	3	0		#DIV/0!	#DIV/0!
Il17b	0	0	0	0	0	0		#DIV/0!	#DIV/0!
Htr4	0	0	0	0	0	0		#DIV/0!	#DIV/0!
Spink7	0	0	0	0	0	0		#DIV/0!	#DIV/0!
Spink13	0	0	0	0	0	0		#DIV/0!	#DIV/0!
RGD1562699	0	0	0	0	0	0		#DIV/0!	#DIV/0!
Mir3591	0	0	0	0	0	0		#DIV/0!	#DIV/0!
Mir122	0	0	0	0	0	0		#DIV/0!	#DIV/0!
Grp	0	0	0	0	0	0		#DIV/0!	#DIV/0!
Rax	0	0	0	0	0	0		#DIV/0!	#DIV/0!
Cplx4	0	0	0	0	0	0		#DIV/0!	#DIV/0!
Pmaip1	0	1.8046	0	0	3	0		#DIV/0!	#DIV/0!
Mc4r	0	0.303953	0	0	3	0		#DIV/0!	#DIV/0!
Dcc	0	0.0388323	0	0	1	0		#DIV/0!	#DIV/0!
Slc14a1	0	0	0	0	0	0		#DIV/0!	#DIV/0!
Slc14a2	0	0	0	0	0	0		#DIV/0!	#DIV/0!
Hsbp1l1	0	0	0	0	0	0		#DIV/0!	#DIV/0!
Sall3	0	0	0	0	0	0		#DIV/0!	#DIV/0!
Ces2e	0	0	0	0	0	0		#DIV/0!	#DIV/0!
Ces2a	0	0	0	0	0	0		#DIV/0!	#DIV/0!
Ces2j	0	0	0	0	0	0		#DIV/0!	#DIV/0!
Cdh16	0	0	0	0	0	0		#DIV/0!	#DIV/0!
Cmtm1	0	0	0	0	0	0		#DIV/0!	#DIV/0!
Cmtm2a	0	0	0	0	0	0		#DIV/0!	#DIV/0!
Mir138-2	0	0	0	0	0	0		#DIV/0!	#DIV/0!
Mt4	0	0	0	0	0	0		#DIV/0!	#DIV/0!
LOC291863	0	0	0	0	0	0		#DIV/0!	#DIV/0!
Cesl1	0	0	0	0	0	0		#DIV/0!	#DIV/0!
Ces1f	0	0	0	0	0	0		#DIV/0!	#DIV/0!
Ces1e	0	0	0	0	0	0		#DIV/0!	#DIV/0!
Ces1d	0	0.0989591	0	0	1	0		#DIV/0!	#DIV/0!
Irx6	0	0.0768225	0	0	1	0		#DIV/0!	#DIV/0!
Abcc12	0	0.0842492	0	0	2	0		#DIV/0!	#DIV/0!
Sall1	0	0	0	0	0	0		#DIV/0!	#DIV/0!
Ucp1	0	0	0	0	0	0		#DIV/0!	#DIV/0!
Mgat4d	0	0	0	0	0	0		#DIV/0!	#DIV/0!
Olr1667	0	0	0	0	0	0		#DIV/0!	#DIV/0!
RGD1310262	0	0	0	0	0	0		#DIV/0!	#DIV/0!
Mir1199	0	0	0	0	0	0		#DIV/0!	#DIV/0!
Rln3	0	0	0	0	0	0		#DIV/0!	#DIV/0!
Mir181d	0	0	0	0	0	0		#DIV/0!	#DIV/0!
Mir181c	0	0	0	0	0	0		#DIV/0!	#DIV/0!
Mir23a	0	0	0	0	0	0		#DIV/0!	#DIV/0!
Mir27a	0	0	0	0	0	0		#DIV/0!	#DIV/0!
Mir24-2	0	0	0	0	0	0		#DIV/0!	#DIV/0!
Mir3550	0	0	0	0	0	0		#DIV/0!	#DIV/0!
Best2	0	0	0	0	0	0		#DIV/0!	#DIV/0!
Olr1666	0	0	0	0	0	0		#DIV/0!	#DIV/0!
Vom1r21	0	0	0	0	0	0		#DIV/0!	#DIV/0!
Frem3	0	0	0	0	0	0		#DIV/0!	#DIV/0!
Pou4f2	0	0	0	0	0	0		#DIV/0!	#DIV/0!
Ttc29	0	0	0	0	0	0		#DIV/0!	#DIV/0!
Ces2g	0	0.617058	0	0	8	0		#DIV/0!	#DIV/0!
Ces2h	0	0.191288	0	0	2	0		#DIV/0!	#DIV/0!
Ces4a	0	0	0	0	0	0		#DIV/0!	#DIV/0!
Mir6318	0	0	0	0	0	0		#DIV/0!	#DIV/0!
Mir328	0	0	0	0	0	0		#DIV/0!	#DIV/0!
RGD1561415	0	0.159009	0	0	1	0		#DIV/0!	#DIV/0!
Dpep3	0	0.345285	0	0	3	0		#DIV/0!	#DIV/0!
Mir140	0	0	0	0	0	0		#DIV/0!	#DIV/0!
Chst4	0	0	0	0	0	0		#DIV/0!	#DIV/0!
Tat	0	0	0	0	0	0		#DIV/0!	#DIV/0!
Marveld3	0	0	0	0	0	0		#DIV/0!	#DIV/0!
Mir3084a	0	0	0	0	0	0		#DIV/0!	#DIV/0!
Adamts18	0	0.0506857	0	0	1	0		#DIV/0!	#DIV/0!
Clec3a	0	0	0	0	0	0		#DIV/0!	#DIV/0!
Hsd17b2	0	0	0	0	0	0		#DIV/0!	#DIV/0!
Mir3564	0	0	0	0	0	0		#DIV/0!	#DIV/0!
Trhr2	0	0	0	0	0	0		#DIV/0!	#DIV/0!
Il17c	0	0	0	0	0	0		#DIV/0!	#DIV/0!
Pabpn1l	0	0	0	0	0	0		#DIV/0!	#DIV/0!
Cox6c-ps1	0	0	0	0	0	0		#DIV/0!	#DIV/0!
Kcnk1	0	0.151216	0	0	2	0		#DIV/0!	#DIV/0!
Ccdc7	0	0	0	0	0	0		#DIV/0!	#DIV/0!
Olr206	0	0	0	0	0	0		#DIV/0!	#DIV/0!
Olr205	0	0	0	0	0	0		#DIV/0!	#DIV/0!
Olr204	0	0	0	0	0	0		#DIV/0!	#DIV/0!
Pou5f2	0	0	0	0	0	0		#DIV/0!	#DIV/0!
Cetn3	0	0	0	0	0	0		#DIV/0!	#DIV/0!
Mir3597-2	0	0	0	0	0	0		#DIV/0!	#DIV/0!
Mir9-2	0	0	0	0	0	0		#DIV/0!	#DIV/0!
Acot12	0	0	0	0	0	0		#DIV/0!	#DIV/0!
Spz1	0	0	0	0	0	0		#DIV/0!	#DIV/0!
Bhmt2	0	0	0	0	0	0		#DIV/0!	#DIV/0!
Dmgdh	0	0	0	0	0	0		#DIV/0!	#DIV/0!
Otp	0	0	0	0	0	0		#DIV/0!	#DIV/0!
LOC100912266	0	0	0	0	0	0		#DIV/0!	#DIV/0!
Crhbp	0	0	0	0	0	0		#DIV/0!	#DIV/0!
S100z	0	0	0	0	0	0		#DIV/0!	#DIV/0!
Ankra2	0	0.0585336	0	0	1	0		#DIV/0!	#DIV/0!
Tmem174	0	0	0	0	0	0		#DIV/0!	#DIV/0!
Olr1271	0	0	0	0	0	0		#DIV/0!	#DIV/0!
Olr1273	0	0	0	0	0	0		#DIV/0!	#DIV/0!
Olr1274	0	0	0	0	0	0		#DIV/0!	#DIV/0!
Olr1264	0	0	0	0	0	0		#DIV/0!	#DIV/0!
Olr1265	0	0	0	0	0	0		#DIV/0!	#DIV/0!
Olr1266	0	0	0	0	0	0		#DIV/0!	#DIV/0!
Olr1275	0	0	0	0	0	0		#DIV/0!	#DIV/0!
Mir582	0	0	0	0	0	0		#DIV/0!	#DIV/0!
Ddx4	0	0	0	0	0	0		#DIV/0!	#DIV/0!
Ccno	0	0	0	0	0	0		#DIV/0!	#DIV/0!
Mir449c	0	0	0	0	0	0		#DIV/0!	#DIV/0!
Mir449a	0	0	0	0	0	0		#DIV/0!	#DIV/0!
Olr1259	0	0	0	0	0	0		#DIV/0!	#DIV/0!
Olr1262	0	0	0	0	0	0		#DIV/0!	#DIV/0!
LOC499530	0	0	0	0	0	0		#DIV/0!	#DIV/0!
Slc45a2	0	0	0	0	0	0		#DIV/0!	#DIV/0!
Rxfp3	0	0	0	0	0	0		#DIV/0!	#DIV/0!
LOC499541	0	0	0	0	0	0		#DIV/0!	#DIV/0!
LOC499542	0	0	0	0	0	0		#DIV/0!	#DIV/0!
LOC499544	0	0	0	0	0	0		#DIV/0!	#DIV/0!
Zfp622	0	0	0	0	0	0		#DIV/0!	#DIV/0!
Tas2r119	0	0	0	0	0	0		#DIV/0!	#DIV/0!
LOC499565	0	0	0	0	0	0		#DIV/0!	#DIV/0!
LOC361914	0	0	0	0	0	0		#DIV/0!	#DIV/0!
Slc7a12	0	0	0	0	0	0		#DIV/0!	#DIV/0!
Fabp12	0	0	0	0	0	0		#DIV/0!	#DIV/0!
Fabp9	0	0	0	0	0	0		#DIV/0!	#DIV/0!
Mir124-2	0	0	0	0	0	0		#DIV/0!	#DIV/0!
Dnajc5b	0	0	0	0	0	0		#DIV/0!	#DIV/0!
Crh	0	0	0	0	0	0		#DIV/0!	#DIV/0!
Cpa3	0	1.06641	0	0	8	0		#DIV/0!	#DIV/0!
Tmem212	0	0	0	0	0	0		#DIV/0!	#DIV/0!
Slc2a2	0	0	0	0	0	0		#DIV/0!	#DIV/0!
Samd7	0	0	0	0	0	0		#DIV/0!	#DIV/0!
Egfem1	0	0	0	0	0	0		#DIV/0!	#DIV/0!
Mir551b	0	0	0	0	0	0		#DIV/0!	#DIV/0!
Adad1	0	0	0	0	0	0		#DIV/0!	#DIV/0!
Il2	0	0	0	0	0	0		#DIV/0!	#DIV/0!
Il21	0	0	0	0	0	0		#DIV/0!	#DIV/0!
RGD1307595	0	0	0	0	0	0		#DIV/0!	#DIV/0!
Rfxap	0	0	0	0	0	0		#DIV/0!	#DIV/0!
Ccdc169	0	0	0	0	0	0		#DIV/0!	#DIV/0!
Sohlh2	0	0	0	0	0	0		#DIV/0!	#DIV/0!
Pfn2	0	0	0	0	0	0		#DIV/0!	#DIV/0!
Clrn1	0	0	0	0	0	0		#DIV/0!	#DIV/0!
RGD1560324	0	0	0	0	0	0		#DIV/0!	#DIV/0!
Aadacl2	0	0	0	0	0	0		#DIV/0!	#DIV/0!
Aadac	0	0	0	0	0	0		#DIV/0!	#DIV/0!
LOC102546391	0	0	0	0	0	0		#DIV/0!	#DIV/0!
Vom2r46	0	0	0	0	0	0		#DIV/0!	#DIV/0!
Vom2r47	0	0.077288	0	0	1	0		#DIV/0!	#DIV/0!
Ptx3	0	1.69017	0	0	17	0		#DIV/0!	#DIV/0!
Mir15b	0	0	0	0	0	0		#DIV/0!	#DIV/0!
Mir16	0	0	0	0	0	0		#DIV/0!	#DIV/0!
Arl14	0	0	0	0	0	0		#DIV/0!	#DIV/0!
Vom1r55	0	0	0	0	0	0		#DIV/0!	#DIV/0!
Si	0	0	0	0	0	0		#DIV/0!	#DIV/0!
Zbbx	0	0.106686	0	0	1	0		#DIV/0!	#DIV/0!
Serpini2	0	0	0	0	0	0		#DIV/0!	#DIV/0!
Fga	0	0	0	0	0	0		#DIV/0!	#DIV/0!
Fgb	0	0	0	0	0	0		#DIV/0!	#DIV/0!
Etv3l	0	0.108934	0	0	1	0		#DIV/0!	#DIV/0!
Mir3597-1	0	0	0	0	0	0		#DIV/0!	#DIV/0!
Mir9-1	0	0	0	0	0	0		#DIV/0!	#DIV/0!
Rab25	0	0.353582	0	0	2	0		#DIV/0!	#DIV/0!
Mir3541	0	1.83931	0	0	1	0		#DIV/0!	#DIV/0!
Mir92b	0	0	0	0	0	0		#DIV/0!	#DIV/0!
LOC102550325	0	0	0	0	0	0		#DIV/0!	#DIV/0!
Lenep	0	0	0	0	0	0		#DIV/0!	#DIV/0!
Mir190b	0	0	0	0	0	0		#DIV/0!	#DIV/0!
Creb3l4	0	0	0	0	0	0		#DIV/0!	#DIV/0!
S100a7a	0	0	0	0	0	0		#DIV/0!	#DIV/0!
S100a8	0	0	0	0	0	0		#DIV/0!	#DIV/0!
Pglyrp4	0	0	0	0	0	0		#DIV/0!	#DIV/0!
S100vp	0	0	0	0	0	0		#DIV/0!	#DIV/0!
RGD1562234	0	0	0	0	0	0		#DIV/0!	#DIV/0!
[truncated: 15,341 more rows]
